# Supplementary material for: Impact of horizontal gene transfer on emergence and stability of cooperative virulence in Salmonella Typhimurium
Source: Nat Commun. 2022 Apr 11;13:1939. doi: 10.1038/s41467-022-29597-7 (PMC9001671; doi:10.1038/s41467-022-29597-7)
Supplement: Supplementary file 4 — Source Data [file 41467_2022_29597_MOESM4_ESM.xlsx]

## Sheet: Figure 1
Panel B - Proportion transconjugants (of recipients) in feces by selective and/or replica plating											Individual mice are shown in columns
																																	Kruskal-Wallis test with Dunn's multiple test correction (p>0.05 not significant and not indicated, p<0.05 (*), p<0.01 (**), p<0.001 (***))
Day	pVirLow Donor								pVirHigh Donor											Control Donor													Low cost vs Control		High cost vs control
1	0.000875	0.00787	0.00184	0.00177083	0.0139	0.013	0.00446429	0.00388	0.00163462	0.00153	0.00389	0.007	0.000327	0.000758	0.00629032	0.0055	0.0104	0.0132	0.00129	0.0109	0.00962	0.455	0.0806	0.245	0.07	0.155	0.969	0.015	0.00604	0.0147		p value	0.0083	**	0.0004	***
2	1	1	0.854	1	0.984	0.932	0.99	1	0.988	0.962	0.964	0.948718	0.925	0.974	0.973214	0.995	0.982	1	0.833	0.935	0.946	0.974	0.99	0.963	0.923	0.988	0.982	0.872	0.983	0.969			0.1366	ns	>0.9999	ns
3	1	1	0.5	0.481481	0.929	0.903	0.985714	1	0.923	0.917	0.962	0.823529	0.982	0.947	1	1	0.912	0.881	0.407	0.842	0.962	0.94	0.97	0.967	1	1	1	0.932	1	0.778			>0.9999	ns	0.4772	ns
4	1	1	0.872	0.548387	0.826	0.886	0.8	0.897	0.915	1	0.842	0.783784	0.931	0.911	0.73913	0.348	0.8	0.407	0.375	0.857	0.983	0.988	0.993	0.965	0.896	0.875	1	0.97	0.974	0.906			0.3467	ns	0.021	*
5	0.9	0.956	5.48	0.466667	0.276	0.818	0.927273	0.986	0.812	1	0.667	1	0.652	0.8	0.3375	0.329	0.765	0.828	0.341	0.9	0.957	0.846	0.56	0.667	1	1	1	0.974	0.98	1			0.6872	ns	0.0555	ns
7	0.154762	0.688	0.0385	0.125	0.9	0.909	1	1	0.5	0.00581	0.911	0.767045	0.714	0.476	0.633094	0.417	0.528	0.00794	0.0167	0.0833	0.0107	0.971	0.963	0.872	0.25	1	1	0.826	0.935	0.625			>0.9999	ns	0.1238	ns
10	0.370266	0.34	0.437	0.0520833	1	0.194	1	0.931	0.593	0.000912	1	0.52	0.289	0.0213	0.785714	0.289	0.6	0.027	0.04	0.375	0.455	1	0.917	0.955		0.286	1	0.0625	0.814	0.771			>0.9999	ns	0.1458	ns
Panel C - Inflammation (ng lipocalin-2 / g feces detected by ELISA)											Individual mice are shown in columns
																																	Kruskal-Wallis test with Dunn's multiple test correction (p>0.05 not significant and not indicated, p<0.05 (*), p<0.01 (**), p<0.001 (***))
Day	pVirLow Donor								pVirHigh Donor											Control Donor													Low cost vs Control		High cost vs control
1	13.6793	4.87425	37.7178	2	8.18156	2.42854	3.34665	8.8149	2	2	2	2.49212	2.27887	2	2.149	2	2	11.0784	8.13019	2.91142	2.42361	2	2	2.27348	2	3.17684	3.68224	24.4166	16.0135	9.67317		p value	0.5809	ns	0.2978	ns
2	358.944	605.022	20.506	9.91537	4.41501	7.13937	2.2722	1350.62	8.36889	3.20596	18.9332	10.7019	4.70642	11.6967	2	2	37.5794	13.435	2.23074	2	2.31837	2	2	2	2	2	14.1489	4.86212	2	4.78072			0.0038	**	0.0935	ns
3	1003.37	5701.13	24.0536	7.44591	3.46155	1874.74	68.9772	1039.17	4.14979	12.4278	106.014	75.0183	1619.04	156.895	1846.98	13.1954	2929.05	1102.46	8.37788	5.47795	6.59167	6.62538	11.1443	13.1698	13.3782	3.67471	5.12568	3.18247	9.55326	7.90565			0.0235	*	0.0085	**
4	2673.1	432.936	32.7649	3.37721	2	1594.53	11.1133	131.409	5.97348	27.7558	215.93	22.2513	10.3617	22.867	1774.63	13.9376	98.17	63.4828	4.52743	11.734	5.60397	2	5.57423	2	2	3.16702	4.4307	35.3891	6.15422	7.60795			0.0272	*	0.0183	*
5	101.049	419.91	2	2	2	23.8341	41.9764	191.172	30.3738	4.38727	18.2002	65.0153	95.421	39.9026	416.145	5.66212	755.355	30.2235	2	41.6981	13.612	2	2	2	2	2	2	16.5429	3.91471	2.58468			0.1215	ns	0.016	*
7	41.7688	17.7903	2	2.66322	2.77427	110.525	4.65946	32.0128	4.59663	5.77839	19.0543	5.57423	2	5.62924	66.1989	2	3.04032	19.792	2.36755	2.06387	2	2.48517	2	2	2	2	2	3.72501	2	2			0.0038	**	0.0086	**
10	29.4587	5.24842	2	2.75155	2	15.7036	2	2.14268	2	2.63085	2	2	2	2	2	2.68102	2	4.20534	2	2	4.60822	4.4591	2.8937	2	2	2.93038	2	2	12.5315	2			0.8927	ns	0.4994	ns
Panel D - Shedding population detected in feces by selective plating. Log CFU/g feces data shown											Individual mice are shown in columns
																																	Kruskal-Wallis test with Dunn's multiple test correction (p>0.05 not significant and not indicated, p<0.05 (*), p<0.01 (**), p<0.001 (***))
Day	pVirLow Donor								pVirHigh Donor											Control Donor													Low cost vs Control		High cost vs control
1	9.18621	9.1661	9.44101	9.70929	9.19959	9.1681	8.67488	9.06132	9.37706	9.34296	9.3951	8.92662	8.39279	8.22982	8.9104	8.9687	9.23481	9.0368	9.49929	9.58535	9.23652	9.2506	9.08438	8.84486	8.78948	9.03218	9.68233	9.79177	9.33954	9.36683		p value	>0.9999	ns	0.4707	ns
2	9.34165	9.02097	8.75848	8.96405	9.04526	8.93588	8.78252	9.45673	9.3993	9.44274	9.67167	9.23648	9.09437	9.13101	9.19189	9.03269	9.27837	8.70518	8.83739	9.25294	9.26349	8.85332	9.23408	9.11954	9.05325	9.1223	9.36173	9.15954	9.23336	8.6867			0.6785	ns	>0.9999	ns
3	8.20968	9.35218	7.80075	8.33272	8.11878	9.13438	8.56406	8.80908	9.03054	8.83251	8.63315	8.563	8.72907	8.37975	8.70888	8.69255	8.99052	9.05652	8.6717	8.35865	8.60206	8.77097	8.48913	8.63827	7.75387	8.4268	8.76176	8.31535	9.03779	7.96972			>0.9999	ns	0.1462	ns
4	8.49021	8.25649	7.00448	8.22068	6.04997	8.86737	8.25181	8.96065	8.228	8.50991	9.17393	7.29811	7.00546	7.30224	9.37412	7.91645	8.94724	8.78791	8.17474	7.09018	7.99401	6.94995	7.07161	7.02678	6.68561	7.54611	7.72845	7.49617	6.33551	6.31203			0.0503	ns	0.0079	**
5	7.70997	7.77097	6.0083	5.06775	4.9972	6.96448	7.02332	8.12633	9.28462	7.90899	8.3394	5.13817	6.35313	5.70997	8.94167	6.56067	8.23154	7.55931	5.39695	8.32335	9.4783	5.99384	6.34294	6.11163	5.06298	6.04894	5.64397	6.56484	6.50446	5.74693			>0.9999	ns	0.4707	ns
7	5.51774	6.7741	6.32331	3.60206	6.01547	5.92082	5.05162	5.78186	6.08851	5.68074	6.80833	5.35064	5.50309	4.81285	7.58371	5.84746	7.01352	6.40926	5.29814	4.5336	6.82522	5.02374	5.59399	5.11576	3.54136	4.20661	5.61439	6.34889	5.4672	6.0368			0.757	ns	0.1992	ns
10	5.78305	5.36276	5.83789	4.38622	4.43136	6.00742	4.084	3.97526	4.62839	5.84927	3.86623	5.05306	5.13263	4.60577	6.25126	4.95876	6.20901	5.17683	4.34294	3.74877	4.32331	5.02715	5.41662	5.18084	2	4.22967	5.11634	4.99041	5.36113	4.50226			0.8538	ns	0.4707	ns
Panel E - Cooperative clones. % of clones on transconjugant selective plates that produce TTSS-1 detected by colony blot													Individual mice are shown in columns
																						Mann-Whitney U test, two-tailed (p>0.05 not significant and not indicated, p<0.05 (*), p<0.01 (**), p<0.001 (***), p<0.0001 (****))
Day	pVirLow Donor								pVirHigh Donor													Low cost vs High cost
1	100	100	100	100	99.0066	97.8873	100	96.7742	100	100	100	100	100	100	100	100	100	96.6463	100		p value	0.2621	ns
2	100	98.4615	100	100	99	100	100	100	100	97.9021	98.5714	99.3056	100	98.8636	99.3243	99.5763	99.2424	97.2973	98.2759			0.0396	*
3	100	74.1071	98.7069	100	100	98.1707	100	100	96.4286	93.4783	56	100	100	95.4545	92.3077	100	93.75	97.0588	100			0.1789	ns
4	99.0385	65.5172	75	100	100	90	100	100	100	11.5385	1.31579	34.555	100	23.1884	10.6061	70	4.54545	22.7273	22.2222			0.0075	**
5	96.3415	18.018	85.8974	89.5833	100	53.0864	97.8571	98.7903	53.0612	6.25	6.25	22	66.1972	11.6667	3.125	70.5882	4.16667	18.5811	34.5455			0.0017	**
7	75	10	41.1765	56.25	99.2	44.2623	100	100	91.6667	no sample	3.57143	34.2857	88.5714	25	0.157978	21.1538	1.20482	18.1818	25			0.0249	*
10	77.5862	85.8696	77.0115	85.7143	100	88.4615	100	100	100	no sample	7.69231	29.0698	82.8571	33.3333	3.0303	3.7037	5.88235	75	50			0.0031	**

## Sheet: Figure 2
Panel B - Inflammation (ng lipocalin-2 / g feces detected by ELISA), fecal transfer on day 2											Individual mice are shown in columns
																						Mann-Whitney U test, two-tailed (p>0.05 not significant and not indicated, p<0.05 (*), p<0.01 (**), p<0.001 (***), p<0.0001 (****))
Day	pVirLow								pVirHigh													pVirLow vs pVirHigh
1	1463.71	1997.7	1973.01	no sample	1933.88	292.477	2742.06	1275.76	854.672	3765.19	1509.42	48.8548	67.2675	144.701	16223.7	1452.85	475.823	63451.6	378.69		p value	0.4252	ns
2	1220.42	287.918	6125.41	931.364	2417.09	3183.04	1069.8	1250.43	214.149	1058.67	130.145	3069.56	1062.92	61.4723	1100.24	79.2106	724.763	1699.48	2487.81			0.1288	ns
3	951.229	531.369	1701.44	579.865	317.281	2479.74	3761.7	3381.22	no sample	no sample	no sample	538.632	3269.16	4550.64	5387.18	2356.01	1743.11	1714.99	2012.44			0.2345	ns
4	1801.07	1130.63	359.863	3987.86	8145.58	5792.78	1249.24	1335.37	no sample	no sample	no sample	3564.9	1042.7	2914.74	2953.94	446.959	984.367	2120.99	4002.1			0.7984	ns
Panel C - Shedding population detected in feces by selective plating. Log CFU/g feces data shown. Fecal transfer on day 2													Individual mice are shown in columns
																						Mann-Whitney U test, two-tailed (p>0.05 not significant and not indicated, p<0.05 (*), p<0.01 (**), p<0.001 (***), p<0.0001 (****))
Day	pVirLow								pVirHigh													pVirLow vs pVirHigh
1	9.67731	9.44571	10.2041	no sample	9.38567	9.07918	9.18364	9.04748	9.471	10.1856	10.2347	9.03779	9.11157	8.76309	9.05115	8.89414	8.95861	9.89195	9.26627		p value	0.4789	ns
2	9.24009	9.15297	9.5693	8.77506	9.02803	9.20219	8.83887	8.93727	9.69596	9.50926	9.57313	9.10914	9.12986	8.71369	9.10797	8.81967	9.44121	8.79588	8.68963			>0.9999	ns
3	9.33091	9.25326	9.06709	8.50805	8.95861	8.80568	9.29964	8.8617	no sample	no sample	no sample	10.4019	9.0954	9.21884	9.52863	8.75117	9.04316	8.38458	8.42165			0.9591	ns
4	9.76667	9.51092	9.13337	8.75876	8.88295	8.23657	8.71176	8.8195	no sample	no sample	no sample	9.00321	8.91589	8.80401	9.25777	9.13934	9.26129	8.44869	8.49453			0.9591	ns
Panel D - Cooperative clones. % of clones on transconjugant selective plates that produce TTSS-1 detected by colony blot. Fecal transfer on day 2															Individual mice are shown in columns
																						Mann-Whitney U test, two-tailed (p>0.05 not significant and not indicated, p<0.05 (*), p<0.01 (**), p<0.001 (***), p<0.0001 (****))
Day	pVirLow								pVirHigh													pVirLow vs pVirHigh
1	98.8426	85.8824	99.0854	98.9796	99.0991		100	98.75	100	98.5915	99.5902	100	100	91.3043	100	100	100	99.4231	100		p value	0.0503	ns
2	98.6979	82.2115	59.596	99.0385	100	76.1905	100	100	98	100	95.6229	89.2857	98.7039	100	98.0769	97.2222	96.5909	97.6191	94.4444			0.8387	ns
3	60	71.7949	31.8033	92.1569	98.1482	56.7308	96.7742	96.5517	no sample	no sample	no sample	93.6047	22.0238	61.4583	76.0563	94.0298	37.8788	100	84.6154			0.8785	ns
4	73.2456	31.875	0.961538	91.0891	78.9474	34.8837	82	98.6842	no sample	no sample	no sample	53.719	8.87097	3.84615	56.8182	88	17.1717	100	91.6667			0.8785	ns
Panel E - Inflammation (ng lipocalin-2 / g feces detected by ELISA), fecal transfer on day 10											Individual mice are shown in columns
																					Mann-Whitney U test, two-tailed (p>0.05 not significant and not indicated, p<0.05 (*), p<0.01 (**), p<0.001 (***), p<0.0001 (****))
Day	pVirLow								pVirHigh												pVirLow vs pVirHigh
1	2075.24	27.2607	66.4813	3.60209	636.42	793.376	2489.39	3620.33	2	2	2.819	43.8746	2	8.47493	4.00011	5.40584	4.57941	4.46868		p value	0.0021	**
2	4703.15	1709.95	858.629	1482.18	3105.29	1900.33	2163.43	997.897	2	2	2	40.6681	5.77295	2	2	2	2	2			<0.0001	****
3	2788.48	2676.41	548.886	2493.92	2016.41	145.884	167.94	277.702	no sample	no sample	no sample	9.19033	17.2389	15.7551	2	4.10329	2	3.63462			0.0003	***
4	1548.13	1832.28	657.012	833.286	4851.87	1582.01	1026.63	1901.02	no sample	no sample	no sample	24.9028	37.0978	29.6734	2.10029	2	2	3.78063			0.0003	***
Panel F - Shedding population detected in feces by selective plating. Log CFU/g feces data shown. Fecal transfer on day 10													Individual mice are shown in columns
																					Mann-Whitney U test, two-tailed (p>0.05 not significant and not indicated, p<0.05 (*), p<0.01 (**), p<0.001 (***), p<0.0001 (****))
Day	pVirLow								pVirHigh												pVirLow vs pVirHigh
1	9.49397	9.65368	8.96068	9.11472	9.13364	8.76164	8.70238	8.72071	9.19397	9.3433	9.94177	9.01535	9.20713	9.16273	9.24191	9.22774	9.12846	9.24551		p value	0.1011	ns
2	9.38108	9.24327	8.9957	8.86737	8.75438	8.82951	9.16862	8.63111	9.86579	9.61072	9.86149	9.52711	9.26451	9.26531	9.33052	9.51903	9.29717	9.05541			0.0021	**
3	8.88848	9.21692	8.88548	8.69155	9.02892	8.21785	9.04896	8.41777	no sample	no sample	no sample	8.83086	8.43771	9.14849	9.10257	9.09732	8.17522	8.54423			>0.9999	ns
4	8.28714	8.79166	8.00404	8.65645	8.90581	8.74136	9.16757	9.27207	no sample	no sample	no sample	7.92554	8.48812	7.95208	8.45776	8.06494	5.49217	6.55576			0.0059	**
Panel G - Cooperative clones. % of clones on transconjugant selective plates that produce TTSS-1 detected by colony blot. Fecal transfer on day 10															Individual mice are shown in columns
																					Mann-Whitney U test, two-tailed (p>0.05 not significant and not indicated, p<0.05 (*), p<0.01 (**), p<0.001 (***), p<0.0001 (****))
Day	pVirLow								pVirHigh												pVirLow vs pVirHigh
1	66.6667	80.6818	82.9167	100	97.2222	93.9394	100	99.0741	0.170358	0.763359	0.122399	16.6667	8.51064	3.84615	100	0.564972	11.1111	1.66667		p value	0.0021	**
2	32.0988	56.5217	46.4789	86.2857	100	62.069	100	100	0.271003	0.222717	0.127389	4.9569	17.4242	2	100	0.28169	3.7037	3.0303			0.0014	**
3	32.8	25	41.8605	27.7778	88.8889	53.9682	96.5517	100	no sample	no sample	no sample	1.20482	2.22222	3.57143	93.75	1.53846	1.75439	0.877193			0.0093	**
4	4.34783	8.18182	38.8889	16.6667	56.1798	64.8649	68.8312	92.0732	no sample	no sample	no sample	4.54545	3.125	1.44928	42.5	0.367647	14.2857	6.66667			0.0205	*

## Sheet: Figure 3
Panel A - Inflammation (ng lipocalin-2 / g feces detected by ELISA). Evolved clones experiment															Clone ID indicated in columns
		pVirLow TTSS-1 negative clones						pVirLow TTSS-1 positive clones							pVirHigh TTSS-1 negative clones							pVirHigh TTSS-1 positive clones									Mann-Whitney U test, two-tailed (p>0.05 not significant and not indicated, p<0.05 (*), p<0.01 (**), p<0.001 (***), p<0.0001 (****))
Day	Clone ID	Z2298	Z2305	Z2298	Z2305	Z2301	Z2301	Z2296	Z2306	Z2296	Z2306	Z2310	Z2310	Z2296	Z2239	Z2243	Z2239	Z2243	Z2311	Z2311	Z2239	Z2238	Z2253	Z2238	Z2253	Z2246	Z2246	Z2238			pVirLow: TTSS-1 negative vs positive clones		pVirHigh: TTSS-1 negative vs positive clones
1		3.43048	2	2	2	2	2.15015	2022.02	6002.19	1831.31	1407.58	2028.66	917.961	374.847	2.09795	2.4725	2	2	9.96158	2	8.96542	1101	1124.32	1824.59	2101.92	395.578	3767.89	1123.73		p value	0.0012	**	0.0006	***
2		4.08222	7.8364	2	2.77346	6.53589	23.1497	2419.09	4880.8	530.219	716.555	1327.33	1461.22	330.182	2.92468	97.2621	2	15.2653	7.14608	5.09116	2	8270.99	1686.9	452.59	653.859	4113.42	1485.11	64.8996			0.0012	**	0.0012	**
3		4.97681	25.1168	6.08281	3.91567	3.25393	5.00452	3134.06	7264.5	1584.43	148.368	1245.7	1499.56	1891.19	19.1068	26.5521	4.24849	2	10.3646	2.7433	61.8851	2797.27	1639.63	214.284	203.691	149.769	122.795	5255.08			0.0012	**	0.0006	***
4		6.56188	2	6.80549	9.69738	10.5956	5.58807	4939.92	5519.4	1667.73	1549.09	1140.5	759.897	897.203	2	4.83139	10.2823	2	39.721	2	6.03588	1432.86	6181.57	238.43	1127.78	737.7	1276.65	2098.9			0.0012	**	0.0006	***
Panel B - Shedding population detected in feces by selective plating. Log CFU/g feces data shown. Evolved clones experiment													Individual mice are shown in columns					Clone ID indicated in columns
		pVirLow TTSS-1 negative clones						pVirLow TTSS-1 positive clones							pVirHigh TTSS-1 negative clones							pVirHigh TTSS-1 positive clones									Mann-Whitney U test, two-tailed (p>0.05 not significant and not indicated, p<0.05 (*), p<0.01 (**), p<0.001 (***), p<0.0001 (****))
Day	Clone ID	Z2298	Z2305	Z2298	Z2305	Z2301	Z2301	Z2296	Z2306	Z2296	Z2306	Z2310	Z2310	Z2296	Z2239	Z2243	Z2239	Z2243	Z2311	Z2311	Z2239	Z2238	Z2253	Z2238	Z2253	Z2246	Z2246	Z2238			pVirLow: TTSS-1 negative vs positive clones		pVirHigh: TTSS-1 negative vs positive clones
1		9.44363	9.10605	9.22915	9.30305	8.98401	9.6067	9.27791	9.23957	9.05358	7.82721	8.81117	8.89482	9.89984	9.1293	9.29316	9.42276	9.22861	9.41348	9.06882	9.90079	8.84531	8.99105	9.0442	9.23768	8.40841	9.21991	9.61109		p value	0.2949	ns	0.0973	ns
2		8.91918	8.77387	9.35902	8.69002	9.50696	9.52934	9	8.92024	8.94016	7.9002	8.04659	7.9664	9.06103	8.71831	8.71745	9.23151	9.15958	9.02528	8.66154	9.30833	9.26389	9.10652	8.48039	9.30988	8.87024	8.58087	8.70249			0.2343	ns	0.7104	ns
3		8.65491	8.75696	9.49247	8.56444	8.68648	9.14239	9.1943	9.07702	8.99079	9.23798	8.58004	8.05325	8.51354	7.95861	8.28679	8.79412	8.83915	9.01886	8.53794	9.50515	9.1659	9.02	8.94088	9.1923	8.06473	7.90309	9.19394			0.8357	ns	0.535	ns
4		8.12843	6.782	8.56467	8.48572	9.04139	8.90091	9.01703	8.82217	9.01703	9.11059	9.15534	8.66839	9	6.9537	8.3032	8.40654	8.20412	8.3032	7.04697	8.98498	8.60959	9.15229	9.233	9.04532	8.77085	8.68842	9.68842			0.0466	*	0.0041	**
Panel C - Cooperative clones. % of clones on selective plates that produce TTSS-1 detected by colony blot. Evolved clones experiment														Individual mice are shown in columns				Clone ID indicated in columns
		pVirLow TTSS-1 negative clones						pVirLow TTSS-1 positive clones							pVirHigh TTSS-1 negative clones							pVirHigh TTSS-1 positive clones									Mann-Whitney U test, two-tailed (p>0.05 not significant and not indicated, p<0.05 (*), p<0.01 (**), p<0.001 (***), p<0.0001 (****))
Day	Clone ID	Z2298	Z2305	Z2298	Z2305	Z2301	Z2301	Z2296	Z2306	Z2296	Z2306	Z2310	Z2310	Z2296	Z2239	Z2243	Z2239	Z2243	Z2311	Z2311	Z2239	Z2238	Z2253	Z2238	Z2253	Z2246	Z2246	Z2238			pVirLow: TTSS-1 negative vs positive clones		pVirHigh: TTSS-1 negative vs positive clones
4		4.16667	0.401606	1.23457	1.96078	0.990099	1.63934	96.0784	99.3151	82.8125	93.9394	100	100	62.5	0.689655	5.88235	3.57143	2.04082	2.32558	5.88235	0.729927	30	81.4815	19.3182	78.4722	98.6487	100	40.5405			0.0012	**	0.0006	***

## Sheet: Figure 4
Panel B - pVir-bearing population. Detected by selective plating for donors+transconjugants. CFU/g feces shown														Individual mice are shown in columns
																			Mann-Whitney U test, two-tailed (p>0.05 not significant and not indicated, p<0.05 (*), p<0.01 (**), p<0.001 (***), p<0.0001 (****))
Day	Mobile pVir								Non-mobile pVir										Mobile vs non-mobile
1	47900000	388000000	74300000	195000000	413000000	1120000000	1290000000	873000000	164000000	133000000	124000000	349000000	492000000	672000000	764000000	655000000		p value	0.7984	ns
2	540000000	373000000	258000000	287000000	389000000	176000000	1360000000	264000000	1020000000	41900000	208000000	105000000	57100000	87300000	82000000	49800000			0.0104	*
3	475000000	3340000000	1380000000	252000000	35600000	290000000	505000000	166000000	36400000	41000000	83200000	17400000	31500000	50600000	125000000	101000000			0.0047	**
4	814000000	664000000	307000000	727000000	40900000	690000000	518000000	307000000	1190000	8720000	27300000	185000	19900000	1700	9080000	17900000			0.0002	***
7	no sample	no sample	no sample	259000000	4950000	1780000000	71300000	2990000000	no sample	no sample	no sample	6470	5520	100	13100	6080			0.0079	**
10	no sample	no sample	no sample	18800000	61000	425000000	249000000	1750000000	no sample	no sample	no sample	100	2740	100	43700	714			0.0079	**
Panel C - % pVir-carrying cells out of total population														Individual mice are shown in columns
																			Mann-Whitney U test, two-tailed (p>0.05 not significant and not indicated, p<0.05 (*), p<0.01 (**), p<0.001 (***), p<0.0001 (****))
Day	Mobile pVir								Non-mobile pVir										Mobile vs non-mobile
1	57.2183	98.2973	31.0263	59.0909	44.186	100	100	90.3226	62.406	53.9143	31.9249	74.6988	89.6552	75.7282	54.5455	45.6311		p value	0.3667	ns
2	93.4132	69.5451	100	100	93.9394	100	100	100	49.8886	7.89474	43.4783	58.3333	44	53.3333	39.4737	18.9189			0.0002	***
3	80.5195	99.5215	100	98.7893	100	98.9399	97.5207	98.7654	2.3795	3.06122	8.25688	23.0769	33.8028	28.0576	42.0561	43.5484			0.0002	***
4	68.6567	96.1538	96.7033	100	100	80.9524	100	100	0.158838	0.610288	3.5533	0.621118	9.09091	0.00431016	1.47283	2.75762			0.0002	***
7	no sample	no sample	no sample	99.7862	97.561	100	83.3333	100	no sample	no sample	no sample	0.0999001	0.662252	0	0.00691916	0.00370357			0.0079	**
10	no sample	no sample	no sample	100	98.0132	88.0952	98.7342	96.6102	no sample	no sample	no sample	0	2.17391	0	33.3333	0.315457			0.0079	**
Panel D - Inflammation (ng lipocalin-2 / g feces detected by ELISA)											Individual mice are shown in columns
																			Mann-Whitney U test, two-tailed (p>0.05 not significant and not indicated, p<0.05 (*), p<0.01 (**), p<0.001 (***), p<0.0001 (****))
Day	Mobile pVir								Non-mobile pVir										Mobile vs non-mobile
1	85.0663	160.357	56.361	653.817	15.7612	1360.91	687.638	2279.41	52.8214	216.87	88.0726	452.666	409.258	1191.66	1428.51	1424.68		p value	0.7209	ns
2	2722.07	936.017	1104.55	1797.44	79.4832	1290.06	13215.4	5760.18	69.429	148.595	103.571	1022.38	756.318	2097.46	2388.24	1196.76			0.1605	ns
3	575.918	562.082	157.611	736.131	41.7748	1441.23	510.874	2521.27	159.608	68.2383	98.7176	37.9493	617.28	483.73	1039.24	1943.6			0.4418	ns
4	440.967	254.213	209.96	120.904	514.538	4134.23	1051.21	4678.05	25.6583	51.8321	10.393	47.5473	33.6836	571.664	1299.44	870.666			0.1049	ns
7	no sample	no sample	no sample	111.892	58.7729	2627.19	68.6366	3824.85	no sample	no sample	no sample	2	7.71998	50.3035	428.828	498.751			0.2222	ns
10	no sample	no sample	no sample	421.04	13.6478	1217.4	74.4005	8032.33	no sample	no sample	no sample	3.28338	4.95969	5.59059	59.4071	15.8609			0.0317	*
Panel E - Total shedding population detected in feces by selective plating. CFU/g feces data shown											Individual mice are shown in columns
																			Mann-Whitney U test, two-tailed (p>0.05 not significant and not indicated, p<0.05 (*), p<0.01 (**), p<0.001 (***), p<0.0001 (****))
Day	Mobile pVir								Non-mobile pVir										Mobile vs non-mobile
1	83700000	394000000	239000000	331000000	935000000	1120000000	1290000000	967000000	263000000	247000000	390000000	468000000	549000000	888000000	1400000000	1440000000		p value	0.7984	ns
2	578000000	536000000	258000000	287000000	414000000	176000000	1360000000	264000000	2040000000	530000000	479000000	180000000	130000000	164000000	208000000	263000000			0.3282	ns
3	590000000	3360000000	1380000000	255000000	35600000	293000000	518000000	168000000	1530000000	1340000000	1010000000	75500000	93100000	181000000	297000000	232000000			0.7984	ns
4	1190000000	691000000	317000000	727000000	40900000	853000000	518000000	307000000	750000000	1430000000	768000000	29700000	219000000	39500000	617000000	648000000			0.7984	ns
7	no sample	no sample	no sample	260000000	5070000	1780000000	85500000	2990000000	no sample	no sample	no sample	6480000	833000	82500000	189000000	164000000			0.2222	ns
10	no sample	no sample	no sample	18800000	62300	483000000	252000000	1810000000	no sample	no sample	no sample	11400	126000	717000	131000	226000			0.0952	ns
Panel F - Cooperative clones. % of clones of the total population that produce TTSS-1 detected by colony blot.											Individual mice are shown in columns
													Mann-Whitney U test, two-tailed (p>0.05 not significant and not indicated, p<0.05 (*), p<0.01 (**), p<0.001 (***), p<0.0001 (****))
Day	Mobile pVir					Non-mobile pVir							Mobile vs non-mobile
10	96.3855	82.0761	41.4566	94.3132	95.8183	0.876923	2.17391	0.0139563	32.0175	0.315457			0.0079	**
Panel G - Cooperative plasmids. % of plasmid-carrying clones in the mobile pVir scenario that produce TTSS-1 detected by colony blot														Individual mice are shown in columns
Day	Mobile pVir
10	96.3855	83.7398	47.0588	95.5224	99.1803

## Sheet: Figure S1
Panel B - growth in vitro. OD600nm shown at measured timepoints. Background subtracted from a blank media well												Three technical replicates for each clone
	wt			ΔhilD			pVir low						pVir high
time (min)	Clone 1			Clone 1			Clone 1			Clone 2			Clone 1			Clone 2			Clone 3			Clone 4			Clone 5			Clone 6					One-way ANOVA with Dunnett's multiple comparisons test (p>0.05 not significant and not indicated, p<0.05 (*), p<0.01 (**), p<0.001 (***), p<0.0001 (****))
0	0.010383	0.005383	0.007383	0.007383	0.010383	0.010383	0.00738333	0.007383	0.007383	0.008383	0.007383	0.009383	0.005383	0.006383	0.005383	0.007383	0.005383	0.008383	0.006383	0.007383	0.007383	0.006383	0.005383	0.008383	0.008383	0.005383	0.004383	0.007383	0.007383	0.008383
10	0.011383	0.007383	0.009383	0.009383	0.012383	0.011383	0.00838333	0.009383	0.009383	0.010383	0.008383	0.010383	0.007383	0.008383	0.006383	0.008383	0.006383	0.008383	0.007383	0.008383	0.008383	0.007383	0.006383	0.009383	0.009383	0.006383	0.006383	0.008383	0.008383	0.010383				wt vs ΔhilD		wt vs pVirLow		wt vs pVirHigh
20	0.014383	0.010383	0.011383	0.011383	0.015383	0.014383	0.0103833	0.011383	0.011383	0.012383	0.010383	0.012383	0.009383	0.010383	0.008383	0.010383	0.008383	0.010383	0.009383	0.010383	0.010383	0.009383	0.008383	0.011383	0.011383	0.008383	0.008383	0.010383	0.010383	0.012383			t=200min	0.056	ns	<0.0001	****	<0.0001	****
30	0.018383	0.014383	0.015383	0.016383	0.020383	0.018383	0.0133833	0.015383	0.014383	0.015383	0.013383	0.016383	0.012383	0.013383	0.011383	0.013383	0.012383	0.013383	0.012383	0.014383	0.014383	0.012383	0.011383	0.015383	0.014383	0.011383	0.011383	0.013383	0.014383	0.015383			t=400min	0.0309	*	0.001	**	<0.0001	****
40	0.024383	0.019383	0.021383	0.022383	0.026383	0.024383	0.0183833	0.020383	0.018383	0.020383	0.018383	0.020383	0.017383	0.018383	0.016383	0.018383	0.017383	0.018383	0.017383	0.019383	0.019383	0.017383	0.016383	0.020383	0.019383	0.015383	0.016383	0.018383	0.019383	0.020383			t=600min	0.1033	ns	0.0769	ns	<0.0001	****
50	0.031383	0.027383	0.029383	0.029383	0.035383	0.032383	0.0233833	0.026383	0.024383	0.025383	0.023383	0.026383	0.022383	0.024383	0.022383	0.024383	0.023383	0.023383	0.022383	0.025383	0.025383	0.022383	0.022383	0.026383	0.024383	0.022383	0.022383	0.023383	0.025383	0.027383			t=800min	0.3509	ns	0.1441	ns	0.0002	***
60	0.041383	0.036383	0.039383	0.039383	0.045383	0.042383	0.0303833	0.034383	0.031383	0.033383	0.029383	0.034383	0.029383	0.032383	0.029383	0.031383	0.031383	0.031383	0.030383	0.032383	0.032383	0.029383	0.030383	0.034383	0.032383	0.029383	0.029383	0.031383	0.033383	0.035383				p value		p value		p value
70	0.054383	0.050383	0.053383	0.053383	0.060383	0.056383	0.0393833	0.045383	0.040383	0.043383	0.038383	0.044383	0.039383	0.042383	0.039383	0.041383	0.042383	0.041383	0.040383	0.043383	0.043383	0.039383	0.041383	0.046383	0.042383	0.039383	0.039383	0.040383	0.043383	0.046383
80	0.072383	0.067383	0.070383	0.072383	0.081383	0.074383	0.0523833	0.060383	0.053383	0.057383	0.050383	0.058383	0.054383	0.057383	0.053383	0.055383	0.057383	0.055383	0.054383	0.058383	0.058383	0.052383	0.056383	0.062383	0.056383	0.053383	0.053383	0.054383	0.058383	0.062383
90	0.097383	0.092383	0.096383	0.097383	0.108383	0.101383	0.0703833	0.081383	0.071383	0.076383	0.067383	0.078383	0.074383	0.078383	0.073383	0.075383	0.078383	0.074383	0.073383	0.078383	0.078383	0.071383	0.076383	0.083383	0.076383	0.073383	0.073383	0.073383	0.079383	0.083383
100	0.130383	0.125383	0.130383	0.132383	0.146383	0.137383	0.0953833	0.108383	0.095383	0.102383	0.090383	0.104383	0.101383	0.106383	0.100383	0.101383	0.106383	0.100383	0.100383	0.106383	0.107383	0.098383	0.103383	0.112383	0.103383	0.099383	0.099383	0.100383	0.107383	0.112383
110	0.174383	0.169383	0.175383	0.177383	0.193383	0.182383	0.128383	0.147383	0.128383	0.138383	0.121383	0.140383	0.137383	0.144383	0.136383	0.139383	0.144383	0.135383	0.136383	0.144383	0.144383	0.134383	0.142383	0.152383	0.138383	0.136383	0.136383	0.136383	0.144383	0.151383
120	0.229383	0.223383	0.229383	0.228383	0.240383	0.232383	0.169383	0.192383	0.169383	0.182383	0.162383	0.185383	0.179383	0.190383	0.180383	0.185383	0.191383	0.179383	0.178383	0.190383	0.190383	0.179383	0.188383	0.200383	0.180383	0.181383	0.180383	0.182383	0.189383	0.199383
130	0.271383	0.265383	0.273383	0.273383	0.297383	0.279383	0.219383	0.236383	0.219383	0.229383	0.212383	0.231383	0.215383	0.235383	0.225383	0.233383	0.234383	0.224383	0.214383	0.235383	0.233383	0.230383	0.231383	0.244383	0.216383	0.229383	0.226383	0.233383	0.232383	0.242383
140	0.333383	0.327383	0.333383	0.335383	0.354383	0.339383	0.259383	0.292383	0.259383	0.274383	0.250383	0.278383	0.268383	0.291383	0.276383	0.284383	0.296383	0.273383	0.262383	0.290383	0.291383	0.277383	0.289383	0.306383	0.266383	0.277383	0.274383	0.278383	0.290383	0.303383
150	0.394383	0.385383	0.393383	0.406383	0.420383	0.409383	0.316383	0.342383	0.315383	0.331383	0.308383	0.333383	0.315383	0.344383	0.329383	0.338383	0.343383	0.327383	0.311383	0.341383	0.340383	0.332383	0.339383	0.353383	0.315383	0.332383	0.329383	0.335383	0.339383	0.351383
160	0.429383	0.423383	0.433383	0.443383	0.460383	0.440383	0.377383	0.399383	0.373383	0.389383	0.368383	0.399383	0.373383	0.395383	0.387383	0.398383	0.396383	0.380383	0.373383	0.396383	0.410383	0.381383	0.382383	0.420383	0.369383	0.392383	0.395383	0.401383	0.416383	0.418383
170	0.479383	0.471383	0.483383	0.498383	0.508383	0.489383	0.419383	0.440383	0.428383	0.440383	0.413383	0.436383	0.407383	0.444383	0.429383	0.438383	0.434383	0.424383	0.404383	0.442383	0.441383	0.429383	0.424383	0.449383	0.407383	0.437383	0.433383	0.441383	0.441383	0.446383
180	0.524383	0.518383	0.532383	0.546383	0.554383	0.533383	0.457383	0.486383	0.464383	0.487383	0.452383	0.482383	0.447383	0.488383	0.472383	0.485383	0.476383	0.467383	0.444383	0.490383	0.484383	0.479383	0.472383	0.495383	0.450383	0.483383	0.478383	0.486383	0.489383	0.492383
190	0.567383	0.563383	0.575383	0.593383	0.600383	0.582383	0.499383	0.523383	0.509383	0.524383	0.496383	0.519383	0.479383	0.517383	0.503383	0.521383	0.509383	0.507383	0.476383	0.522383	0.511383	0.519383	0.512383	0.527383	0.483383	0.516383	0.506383	0.523383	0.518383	0.524383
200	0.610383	0.606383	0.617383	0.640383	0.646383	0.628383	0.534383	0.555383	0.541383	0.554383	0.530383	0.552383	0.512383	0.545383	0.538383	0.557383	0.543383	0.540383	0.506383	0.551383	0.540383	0.549383	0.544383	0.560383	0.516383	0.545383	0.536383	0.557383	0.551383	0.557383
210	0.650383	0.646383	0.659383	0.695383	0.699383	0.674383	0.568383	0.588383	0.570383	0.587383	0.562383	0.584383	0.544383	0.578383	0.570383	0.593383	0.580383	0.571383	0.538383	0.581383	0.572383	0.579383	0.573383	0.591383	0.547383	0.575383	0.563383	0.593383	0.582383	0.588383
220	0.694383	0.690383	0.712383	0.754383	0.758383	0.733383	0.601383	0.621383	0.604383	0.621383	0.594383	0.616383	0.575383	0.614383	0.600383	0.629383	0.615383	0.602383	0.570383	0.612383	0.603383	0.608383	0.599383	0.622383	0.576383	0.604383	0.591383	0.626383	0.613383	0.617383
230	0.743383	0.738383	0.753383	0.801383	0.799383	0.778383	0.638383	0.657383	0.638383	0.661383	0.634383	0.653383	0.601383	0.650383	0.637383	0.667383	0.650383	0.636383	0.599383	0.645383	0.640383	0.639383	0.629383	0.656383	0.603383	0.634383	0.626383	0.662383	0.648383	0.653383
240	0.777383	0.769383	0.786383	0.837383	0.833383	0.816383	0.672383	0.687383	0.673383	0.694383	0.664383	0.687383	0.635383	0.683383	0.664383	0.699383	0.680383	0.666383	0.631383	0.676383	0.665383	0.673383	0.656383	0.683383	0.634383	0.665383	0.658383	0.694383	0.677383	0.681383
250	0.806383	0.798383	0.814383	0.869383	0.864383	0.845383	0.705383	0.718383	0.704383	0.723383	0.700383	0.724383	0.661383	0.714383	0.694383	0.727383	0.708383	0.692383	0.656383	0.703383	0.694383	0.702383	0.684383	0.715383	0.659383	0.693383	0.687383	0.724383	0.704383	0.710383
260	0.833383	0.822383	0.839383	0.899383	0.893383	0.874383	0.733383	0.745383	0.732383	0.752383	0.729383	0.751383	0.680383	0.748383	0.721383	0.753383	0.730383	0.717383	0.676383	0.730383	0.722383	0.734383	0.710383	0.745383	0.677383	0.721383	0.723383	0.750383	0.731383	0.742383
270	0.858383	0.847383	0.863383	0.926383	0.919383	0.900383	0.760383	0.769383	0.760383	0.780383	0.757383	0.773383	0.698383	0.762383	0.746383	0.776383	0.752383	0.741383	0.699383	0.751383	0.743383	0.756383	0.730383	0.765383	0.697383	0.746383	0.747383	0.775383	0.755383	0.767383
280	0.879383	0.869383	0.884383	0.951383	0.942383	0.926383	0.784383	0.791383	0.785383	0.803383	0.780383	0.797383	0.712383	0.777383	0.765383	0.797383	0.768383	0.760383	0.715383	0.769383	0.761383	0.773383	0.751383	0.781383	0.710383	0.767383	0.763383	0.795383	0.773383	0.786383
290	0.900383	0.889383	0.904383	0.981383	0.966383	0.949383	0.804383	0.811383	0.805383	0.824383	0.801383	0.818383	0.726383	0.794383	0.780383	0.814383	0.783383	0.776383	0.728383	0.787383	0.776383	0.789383	0.769383	0.796383	0.725383	0.785383	0.778383	0.815383	0.792383	0.801383
300	0.917383	0.908383	0.923383	1.00238	0.992383	0.977383	0.824383	0.828383	0.822383	0.840383	0.823383	0.837383	0.738383	0.810383	0.795383	0.831383	0.798383	0.791383	0.739383	0.803383	0.792383	0.806383	0.784383	0.810383	0.737383	0.800383	0.795383	0.834383	0.809383	0.815383
310	0.934383	0.926383	0.945383	1.02038	1.01038	0.997383	0.840383	0.845383	0.840383	0.857383	0.841383	0.854383	0.748383	0.823383	0.808383	0.847383	0.810383	0.804383	0.749383	0.817383	0.806383	0.820383	0.796383	0.823383	0.746383	0.818383	0.808383	0.852383	0.822383	0.829383
320	0.951383	0.943383	0.970383	1.03738	1.02438	1.01138	0.856383	0.861383	0.855383	0.872383	0.858383	0.872383	0.759383	0.835383	0.821383	0.862383	0.821383	0.817383	0.759383	0.830383	0.819383	0.833383	0.810383	0.835383	0.756383	0.833383	0.819383	0.868383	0.836383	0.842383
330	0.975383	0.965383	0.983383	1.05138	1.03738	1.02338	0.872383	0.877383	0.871383	0.889383	0.874383	0.887383	0.770383	0.848383	0.833383	0.876383	0.833383	0.830383	0.767383	0.843383	0.833383	0.847383	0.823383	0.848383	0.765383	0.847383	0.832383	0.884383	0.851383	0.855383
340	0.988383	0.979383	0.998383	1.06538	1.05038	1.03638	0.893383	0.897383	0.891383	0.914383	0.896383	0.902383	0.780383	0.861383	0.846383	0.897383	0.845383	0.841383	0.776383	0.857383	0.846383	0.862383	0.834383	0.860383	0.774383	0.860383	0.842383	0.906383	0.864383	0.868383
350	1.00238	0.992383	1.00938	1.07938	1.06338	1.04938	0.905383	0.912383	0.903383	0.927383	0.909383	0.920383	0.788383	0.875383	0.867383	0.908383	0.865383	0.862383	0.785383	0.874383	0.864383	0.881383	0.849383	0.878383	0.782383	0.874383	0.856383	0.918383	0.884383	0.885383
360	1.01138	1.00438	1.01938	1.09138	1.07438	1.06138	0.917383	0.923383	0.914383	0.938383	0.920383	0.932383	0.806383	0.896383	0.876383	0.919383	0.875383	0.874383	0.795383	0.885383	0.876383	0.895383	0.867383	0.886383	0.793383	0.893383	0.872383	0.931383	0.897383	0.893383
370	1.02338	1.01638	1.03238	1.10438	1.08738	1.07238	0.928383	0.935383	0.925383	0.948383	0.930383	0.944383	0.819383	0.904383	0.886383	0.929383	0.883383	0.882383	0.814383	0.896383	0.884383	0.904383	0.878383	0.893383	0.811383	0.902383	0.881383	0.940383	0.907383	0.902383
380	1.03338	1.02738	1.04238	1.11638	1.09838	1.08238	0.940383	0.945383	0.937383	0.958383	0.941383	0.955383	0.828383	0.911383	0.895383	0.938383	0.891383	0.892383	0.822383	0.905383	0.895383	0.912383	0.886383	0.902383	0.821383	0.913383	0.890383	0.952383	0.917383	0.912383
390	1.04338	1.03638	1.05238	1.12838	1.10938	1.09538	0.951383	0.954383	0.946383	0.969383	0.952383	0.964383	0.837383	0.922383	0.903383	0.946383	0.900383	0.902383	0.830383	0.912383	0.905383	0.923383	0.894383	0.911383	0.825383	0.922383	0.901383	0.961383	0.927383	0.920383
400	1.05438	1.04738	1.06438	1.14038	1.12138	1.10538	0.961383	0.964383	0.958383	0.979383	0.962383	0.975383	0.845383	0.929383	0.912383	0.955383	0.908383	0.910383	0.838383	0.922383	0.914383	0.930383	0.903383	0.919383	0.834383	0.932383	0.909383	0.971383	0.936383	0.930383
410	1.06438	1.05638	1.07338	1.15138	1.13138	1.11538	0.971383	0.974383	0.968383	0.988383	0.972383	0.984383	0.854383	0.938383	0.921383	0.964383	0.917383	0.919383	0.845383	0.930383	0.923383	0.938383	0.911383	0.926383	0.841383	0.941383	0.918383	0.981383	0.946383	0.939383
420	1.07538	1.06638	1.08438	1.16338	1.14138	1.12438	0.981383	0.984383	0.977383	0.999383	0.981383	0.995383	0.859383	0.946383	0.930383	0.972383	0.924383	0.927383	0.850383	0.938383	0.930383	0.946383	0.921383	0.934383	0.847383	0.949383	0.928383	0.990383	0.954383	0.948383
430	1.08438	1.07438	1.09238	1.17338	1.15038	1.13438	0.991383	0.994383	0.988383	1.00838	0.992383	1.00538	0.867383	0.956383	0.938383	0.981383	0.934383	0.936383	0.857383	0.947383	0.941383	0.956383	0.928383	0.941383	0.851383	0.959383	0.937383	1.00138	0.964383	0.955383
440	1.09338	1.08438	1.10238	1.18338	1.16038	1.14338	1.00338	1.00338	0.999383	1.01838	1.00238	1.01438	0.873383	0.963383	0.946383	0.989383	0.943383	0.945383	0.863383	0.955383	0.951383	0.963383	0.936383	0.949383	0.858383	0.969383	0.946383	1.01138	0.973383	0.964383
450	1.10138	1.09238	1.11038	1.19538	1.17038	1.15338	1.01338	1.01338	1.00938	1.02838	1.01238	1.02438	0.879383	0.972383	0.955383	0.999383	0.950383	0.953383	0.868383	0.964383	0.959383	0.972383	0.945383	0.956383	0.863383	0.977383	0.955383	1.02038	0.982383	0.972383
460	1.11138	1.10138	1.11838	1.20638	1.18038	1.16238	1.02238	1.02238	1.01838	1.03738	1.02138	1.03438	0.886383	0.979383	0.963383	1.00638	0.959383	0.962383	0.874383	0.972383	0.968383	0.979383	0.952383	0.962383	0.870383	0.988383	0.963383	1.03038	0.991383	0.980383
470	1.11938	1.11038	1.12838	1.21638	1.19038	1.17138	1.03238	1.03238	1.02838	1.04738	1.03238	1.04338	0.892383	0.988383	0.972383	1.01638	0.966383	0.970383	0.879383	0.981383	0.976383	0.988383	0.961383	0.970383	0.876383	0.995383	0.971383	1.04038	1.00038	0.988383
480	1.12838	1.11838	1.13638	1.22438	1.20038	1.17938	1.04338	1.04138	1.03838	1.05738	1.04238	1.05338	0.899383	0.996383	0.981383	1.02438	0.975383	0.979383	0.885383	0.990383	0.985383	0.995383	0.970383	0.978383	0.882383	1.00438	0.982383	1.04938	1.00938	0.997383
490	1.13638	1.12738	1.14638	1.23038	1.20938	1.19038	1.05238	1.05138	1.04838	1.06638	1.05138	1.06238	0.906383	1.00338	0.990383	1.03238	0.982383	0.987383	0.890383	0.998383	0.993383	1.00438	0.978383	0.986383	0.887383	1.01438	0.988383	1.05938	1.01838	1.00638
500	1.14438	1.13538	1.15438	1.23738	1.21638	1.19738	1.06038	1.05938	1.05538	1.07538	1.06038	1.07138	0.911383	1.01238	0.997383	1.04138	0.992383	0.996383	0.892383	1.00438	0.999383	1.01038	0.985383	0.992383	0.892383	1.02138	0.996383	1.06538	1.02538	1.01438
510	1.15438	1.14338	1.16138	1.24538	1.22238	1.20438	1.07038	1.06938	1.06438	1.08438	1.06938	1.08138	0.919383	1.01838	1.00638	1.05038	0.998383	1.00438	0.899383	1.01438	1.00938	1.01938	0.993383	0.999383	0.899383	1.03138	1.00538	1.07638	1.03538	1.02138
520	1.16238	1.15038	1.16738	1.25038	1.22938	1.21138	1.07938	1.07838	1.07238	1.09338	1.07838	1.08938	0.926383	1.02738	1.01438	1.05738	1.00838	1.01338	0.904383	1.02238	1.01938	1.02638	1.00138	1.00638	0.902383	1.04038	1.01438	1.08438	1.04438	1.02938
530	1.16838	1.15838	1.17338	1.25738	1.23438	1.21638	1.08638	1.08638	1.07838	1.10138	1.08638	1.09738	0.930383	1.03438	1.02238	1.06538	1.01638	1.02138	0.908383	1.02938	1.02438	1.03438	1.00838	1.01238	0.907383	1.04638	1.02238	1.09138	1.05038	1.03738
540	1.17538	1.16438	1.17838	1.26238	1.24138	1.22338	1.09538	1.09438	1.08738	1.10838	1.09438	1.10538	0.936383	1.04338	1.03138	1.07338	1.02438	1.03138	0.913383	1.03738	1.03238	1.04238	1.01738	1.02038	0.913383	1.05538	1.03038	1.10138	1.05938	1.04438
550	1.18238	1.17038	1.18338	1.26938	1.24838	1.22938	1.10338	1.10238	1.09438	1.11638	1.10238	1.11138	0.943383	1.05138	1.04038	1.08138	1.03238	1.03838	0.919383	1.04438	1.04038	1.04838	1.02438	1.02638	0.918383	1.06338	1.03738	1.10838	1.06638	1.05138
560	1.18738	1.17638	1.18938	1.27538	1.25438	1.23438	1.11038	1.10938	1.10138	1.12338	1.10738	1.11838	0.951383	1.05938	1.04738	1.08838	1.04038	1.04738	0.924383	1.05138	1.04638	1.05438	1.03138	1.03238	0.922383	1.07038	1.04438	1.11438	1.07338	1.05738
570	1.19138	1.18238	1.19538	1.27938	1.26038	1.24038	1.11638	1.11638	1.10738	1.13038	1.11538	1.12738	0.960383	1.06638	1.05538	1.09738	1.04738	1.05538	0.932383	1.05838	1.05138	1.06038	1.03738	1.03738	0.928383	1.07638	1.05138	1.12138	1.08038	1.06338
580	1.19638	1.18638	1.19938	1.28538	1.26738	1.24538	1.12438	1.12338	1.11338	1.13538	1.12138	1.13438	0.967383	1.07338	1.06238	1.10338	1.05438	1.06338	0.939383	1.06538	1.05838	1.06638	1.04438	1.04338	0.936383	1.08438	1.05838	1.12738	1.08738	1.06938
590	1.20038	1.19238	1.20638	1.29138	1.27238	1.25038	1.12938	1.12938	1.12038	1.14238	1.12638	1.13838	0.973383	1.07938	1.06938	1.11138	1.06138	1.06938	0.947383	1.07138	1.06138	1.07238	1.05138	1.04938	0.939383	1.08838	1.06538	1.13238	1.09138	1.07538
600	1.20538	1.19738	1.21038	1.29438	1.27738	1.25638	1.13638	1.13538	1.12638	1.14738	1.13438	1.14738	0.980383	1.08538	1.07438	1.11738	1.06638	1.07538	0.955383	1.07738	1.06738	1.07638	1.05738	1.05338	0.946383	1.09538	1.07238	1.13938	1.09938	1.08038
610	1.21138	1.20238	1.21538	1.29638	1.28338	1.26638	1.14238	1.14138	1.13238	1.15338	1.13938	1.15038	0.986383	1.09138	1.08038	1.12238	1.07238	1.08238	0.963383	1.08138	1.07538	1.08238	1.06238	1.05838	0.952383	1.10238	1.07638	1.14438	1.10538	1.08638
620	1.21938	1.20738	1.22138	1.29838	1.28938	1.27238	1.14738	1.14638	1.13838	1.15838	1.14438	1.15638	0.991383	1.09738	1.08638	1.12838	1.07738	1.08738	0.970383	1.08738	1.07938	1.08738	1.06838	1.06438	0.956383	1.10638	1.08138	1.14938	1.10938	1.09038
630	1.22338	1.21138	1.22438	1.29938	1.29138	1.27638	1.15438	1.15238	1.14438	1.16438	1.15038	1.16238	0.997383	1.10138	1.09138	1.13438	1.08238	1.09338	0.978383	1.09138	1.08338	1.09138	1.07338	1.06838	0.965383	1.11238	1.08738	1.15438	1.11438	1.09738
640	1.22938	1.21738	1.23038	1.30038	1.29438	1.27938	1.15938	1.15738	1.15038	1.16838	1.15438	1.16838	1.00338	1.10538	1.09638	1.14138	1.08838	1.09738	0.984383	1.09738	1.08838	1.09538	1.07838	1.07338	0.969383	1.11738	1.09338	1.15738	1.11838	1.10238
650	1.23538	1.22138	1.23638	1.30138	1.29438	1.28138	1.16438	1.16338	1.15638	1.17238	1.15838	1.17238	1.00738	1.10938	1.10138	1.14538	1.09238	1.10338	0.991383	1.10138	1.09238	1.10038	1.08238	1.07738	0.976383	1.12238	1.09638	1.15938	1.11738	1.10638
660	1.23738	1.22638	1.24038	1.30238	1.29638	1.28238	1.17038	1.16738	1.16138	1.17638	1.16238	1.17638	1.01238	1.11338	1.10638	1.15138	1.09738	1.10838	0.999383	1.10538	1.09638	1.10338	1.08738	1.08238	0.981383	1.12738	1.10138	1.16338	1.12438	1.11238
670	1.24238	1.23038	1.24238	1.30338	1.29738	1.28338	1.17638	1.17338	1.16538	1.18038	1.16638	1.18038	1.01738	1.11838	1.11138	1.15938	1.10238	1.11338	1.00638	1.11038	1.10138	1.10838	1.09138	1.08638	0.986383	1.13038	1.10338	1.16938	1.12938	1.11638
680	1.24738	1.23638	1.24438	1.30438	1.29838	1.28538	1.18038	1.17738	1.17038	1.18538	1.17138	1.18438	1.02438	1.12338	1.11638	1.16538	1.10738	1.11838	1.01238	1.11538	1.10538	1.11438	1.09638	1.09238	0.992383	1.13338	1.10838	1.17138	1.13238	1.12138
690	1.25238	1.24138	1.24538	1.30438	1.29838	1.28538	1.18438	1.18138	1.17538	1.18938	1.17638	1.18838	1.02938	1.12738	1.12038	1.16838	1.11038	1.12238	1.01838	1.11938	1.10838	1.11838	1.09938	1.09738	1.00238	1.13638	1.11238	1.17538	1.13738	1.12738
700	1.25538	1.24438	1.24638	1.30538	1.29938	1.28638	1.19038	1.18338	1.18038	1.19338	1.18138	1.19238	1.03238	1.12938	1.12338	1.17138	1.11338	1.12638	1.02238	1.12538	1.11238	1.12338	1.10538	1.10238	1.01138	1.13938	1.11538	1.18038	1.14338	1.13538
710	1.25738	1.24738	1.24638	1.30538	1.30038	1.28738	1.19438	1.18738	1.18438	1.19638	1.18638	1.19638	1.03438	1.13538	1.12638	1.17438	1.11538	1.12938	1.02538	1.12738	1.11638	1.12938	1.10838	1.10938	1.02038	1.14238	1.11838	1.18438	1.14738	1.14138
720	1.25838	1.24838	1.24838	1.30638	1.30038	1.28738	1.19738	1.19138	1.18638	1.19938	1.18838	1.20038	1.03638	1.13938	1.13038	1.17838	1.11938	1.13238	1.02738	1.12938	1.12038	1.13538	1.11138	1.11638	1.02538	1.14638	1.12338	1.18738	1.14938	1.14738
730	1.26038	1.25038	1.24938	1.30738	1.30138	1.28938	1.20038	1.19538	1.18938	1.20038	1.19038	1.20438	1.03838	1.14238	1.13438	1.18138	1.12438	1.13738	1.02938	1.13338	1.12438	1.13938	1.11538	1.12538	1.03038	1.15038	1.12838	1.19038	1.15138	1.15338
740	1.26038	1.25038	1.24938	1.30738	1.30138	1.28938	1.20238	1.19938	1.19038	1.20038	1.19138	1.20838	1.03938	1.14538	1.13838	1.18238	1.12938	1.14038	1.03038	1.13638	1.12638	1.14338	1.11838	1.13238	1.03438	1.15538	1.13238	1.19138	1.15338	1.15838
750	1.26238	1.25138	1.25038	1.30738	1.30238	1.29038	1.20338	1.20038	1.19038	1.20138	1.19238	1.21038	1.03938	1.14838	1.14038	1.18338	1.13338	1.14438	1.03038	1.13938	1.12638	1.14738	1.12238	1.13838	1.03538	1.15938	1.13538	1.19138	1.15338	1.16238
760	1.26338	1.25238	1.25038	1.30838	1.30338	1.29138	1.20438	1.20238	1.19138	1.20138	1.19338	1.21138	1.04038	1.15238	1.14338	1.18338	1.13738	1.14938	1.03038	1.14338	1.12838	1.15038	1.12638	1.14338	1.03738	1.16238	1.13838	1.19238	1.15338	1.16538
770	1.26338	1.25238	1.25038	1.30938	1.30338	1.29138	1.20438	1.20338	1.19138	1.20138	1.19438	1.21238	1.03838	1.15538	1.14438	1.18238	1.14038	1.15238	1.03038	1.14638	1.12738	1.15238	1.12938	1.14738	1.03838	1.16438	1.13938	1.19238	1.15438	1.16838
780	1.26438	1.25338	1.25138	1.30938	1.30438	1.29238	1.20538	1.20338	1.19138	1.20038	1.19438	1.21238	1.03738	1.15838	1.14538	1.18338	1.14138	1.15438	1.02838	1.14738	1.12638	1.15538	1.13238	1.14938	1.03638	1.16538	1.14038	1.19138	1.15338	1.17038
790	1.26438	1.25338	1.25138	1.31038	1.30438	1.29338	1.20538	1.20338	1.19138	1.19938	1.19538	1.21338	1.03438	1.16138	1.14638	1.18138	1.14238	1.15638	1.02638	1.14838	1.12638	1.15538	1.13238	1.15038	1.03438	1.16538	1.14038	1.19138	1.15338	1.17138
800	1.26438	1.25438	1.25238	1.31138	1.30538	1.29338	1.20638	1.20338	1.19138	1.19938	1.19538	1.21238	1.03338	1.16338	1.14538	1.18238	1.14238	1.15738	1.02438	1.14838	1.12438	1.15538	1.13338	1.15238	1.03338	1.16638	1.14038	1.19138	1.15338	1.17338
810	1.26538	1.25438	1.25138	1.31038	1.30538	1.29438	1.20538	1.20338	1.19138	1.19838	1.19538	1.21238	1.03038	1.16438	1.14438	1.18038	1.14238	1.15838	1.02038	1.14738	1.12338	1.15538	1.13338	1.15238	1.03038	1.16638	1.14038	1.19038	1.15338	1.17338
820	1.26638	1.25538	1.25238	1.31138	1.30538	1.29538	1.20638	1.20238	1.19238	1.19738	1.19638	1.21238	1.02838	1.16538	1.14438	1.18038	1.14238	1.15938	1.01838	1.14638	1.12238	1.15438	1.13238	1.15238	1.02838	1.16538	1.13938	1.18938	1.15238	1.17338
830	1.26738	1.25538	1.25338	1.31138	1.30638	1.29538	1.20638	1.20238	1.19138	1.19738	1.19638	1.21138	1.02638	1.16438	1.14438	1.17938	1.14138	1.15938	1.01638	1.14538	1.12038	1.15338	1.13138	1.15338	1.02538	1.16438	1.13938	1.18838	1.15238	1.17438
Panel C - ttss-1 expression in vitro. Fluorescence of GFP reporter shown at measured timepoints. Background subtracted from a blank media well. Arbitrary units shown																		Three technical replicates for each clone
	wt			ΔhilD			pVir low						pVir high
time (min)	Clone 1			Clone 1			Clone 1			Clone 2			Clone 1			Clone 2			Clone 3			Clone 4			Clone 5			Clone 6					One-way ANOVA with Dunnett's multiple comparisons test (p>0.05 not significant and not indicated, p<0.05 (*), p<0.01 (**), p<0.001 (***), p<0.0001 (****))
0	4944.05	8978.77	316.35	2618.83	-1797.52	9470.53	4921.32	17246.4	-11331.5	-9383.41	11693.3	-4973.1	10650.6	8668.78	-14055.3	18059	-7367.98	13996.3	-3863.86	7901	-10654.3	10705.3	-25943.8	5884.98	-6520.59	3406.01	4639.33	15079.3	-496.292	4095.71
10	10483.4	-1986.13	23055.3	3232.94	-9259.57	-8667.43	-675.66	-4546.82	6003.81	-7576.01	1471.46	-3338.45	8442.76	7435.67	-8876.91	6242.83	-15456.5	-8309.86	6546.6	-1510.65	-3896.34	9661.72	-8406.94	-710.226	-7957.12	-260.724	-10130.2	10894.9	-8667.71	-3531.07				wt vs ΔhilD		wt vs pVirLow		wt vs pVirHigh
20	510.015	4558.82	10483.4	2313.53	-3228.45	1622.41	5810.82	5915.29	-10863.6	-1022.69	5618.21	10121.3	-7317.69	417.565	-2584.21	-2567.99	-3538.48	-11909.9	3446.08	610.181	32.332	1527.79	397.898	-761.138	1171.51	5646.41	-7594.15	11011.5	10433.6	10444.3			t=200min	<0.0001	****	0.0026	**	0.1578	ns
30	507.836	370.965	-5893.67	-6632.61	-4104.54	888.615	-348.514	-5633.65	3151.96	-173.193	9365.06	4537.28	-6675.45	6675.15	-6559.09	2864.44	-2557.01	-4831.7	2045.95	5168.18	-1923.36	7860.22	-3220.87	-10379	4820.56	-936.833	9604.89	5255.47	-880.483	866.894			t=400min	<0.0001	****	<0.0001	****	<0.0001	****
40	2064.35	-1220.86	3476.34	-3827.15	-3663.84	628.942	4696.41	-376.007	1378.19	-3515.83	-2429.61	1242.96	1860.16	-3136.77	-8097.51	3227.69	652.102	725.424	-2166.69	2751.63	-3439.26	-5043.01	20.4912	-130.709	2906.4	-4398.55	-1505.45	2248.54	-3232.9	-9059.57			t=600min	<0.0001	****	<0.0001	****	<0.0001	****
50	-3781.12	1071.3	-431.002	-3459.93	1479.11	-1688.04	-3150.29	-1579.19	3212.68	-4162.74	-969.25	315.946	1712.69	-1011.52	-1548.67	7026.76	-6571.53	-1910.09	-119.03	288.997	-3296.03	461.759	-4229.23	-4232.38	-2036.81	4214.55	1712.69	1767.74	-2980.86	12.2598			t=800min	<0.0001	****	<0.0001	****	<0.0001	****
60	201.427	4791.64	1481.23	1481.23	-3474.06	-4097.47	-4465.09	-659.165	-180.487	-3973.97	1032.41	2045.63	964.346	-916.036	1679.04	-1391.32	-3430.62	-276.079	-1140.9	-1533.64	-946.916	4639.9	208.526	-833.668	-1965.96	-839.397	521.919	2081.86	-4123.74	-47.0359				p value		p value		p value
70	-122.543	-2752.19	-3047.1	774.319	-1501.48	-1146.87	440.179	-543.466	8.31319	-2458.65	-2804.97	-713.427	-600.871	1659.51	-1489.57	-934.296	574.181	805.535	-610.754	4594.75	-2620	1963.67	612.22	-1329.45	3145.95	-397.739	2420.71	429.279	-2550.85	-984.498
80	-990.066	-202.784	814.621	-603.237	-1556.39	394.386	960.911	552.068	1074.04	-1388.28	542.555	262.673	-1869.4	-621.509	-2522.59	1540.82	-691.216	-1600.92	2304.67	-3334.24	74.2629	6.4088	-1235.55	149.651	94.6328	1673.48	-2166.67	741.693	-713.633	1688.52
90	989.242	-1316.95	-1334.92	-653.749	95.3626	368.263	33.1856	188.438	873.253	1025.56	331.472	119.103	2115.2	17.0408	222.608	-2025.17	-3529.63	-156.813	-690.406	1369.37	182.892	-751.776	-637.106	291.853	816.091	-922.066	-744.914	2498.33	621.487	279.861
100	-89.4615	-308.369	232.666	-5.0179	-598.868	-921.977	758.368	-854.968	-237.613	276.761	25.8423	-1146.39	-1002.77	256.955	-1321.58	-746.319	3.1557	-1809.71	-1202.04	-1303.44	-816.368	379.492	187.029	-299.549	-277.262	-489.662	-399.104	-853.372	-378.683	-664.372
110	53.5356	-423.089	-83.6128	-1238.36	-613.622	-985.092	-137.59	63.3431	-1002.19	811.772	-886.978	-425.01	-143.134	-614.089	-642.779	-593.072	-669.498	61.5712	-202.842	-1001.95	480.22	-257.951	-110.015	-384.978	-965.899	867.67	163.772	229.762	-1562.95	-440.367
120	-111.884	-535.69	-185.996	-261.246	-726.607	-411.666	196.806	-944.283	55.1159	-69.4377	-207.314	158.244	-1096.34	28.0262	-657.845	-364.997	-787.238	-271.287	-738.097	-8.74176	-239.854	-1029.44	-842.242	360.987	-1112.43	690.999	68.3861	-283.273	-309.765	-494.847
130	-65.0898	-285.113	-196.297	-185.323	-392.303	-596.543	79.0202	-256.635	388.98	-68.2887	594.848	-11.5146	75.8448	-2.82214	-420.015	95.704	-331.356	-274.817	-217.668	145.871	-474.174	-120.079	-543.1	-276.878	-654.691	-813.766	-736.204	151.406	-786.047	-419.436
140	-358.939	-145.592	34.002	-350.835	-289.698	-361.433	35.992	-354.549	278.876	-447.054	-142.439	-627.424	-498.035	-33.1669	-295.475	15.246	-525.213	1.228	245.197	-446.528	-420.972	-142.994	-638.13	-295.918	-261.519	-218.702	34.0243	-49.0844	-511.959	-443.875
150	117.489	0.871118	138.124	-385.509	-363.155	-507.261	-476.208	33.1082	299.115	-180.046	617.205	40.0011	-75.0334	-71.6187	-278.291	104.425	-435.852	-518.244	-438.894	-470.627	-122.404	-119.333	-128.658	-64.1351	-262.107	-119.333	-150.78	-276.294	-249.465	-218.178
160	273.266	270.053	224.595	-269.889	-129.597	46.1773	324.168	25.8792	-274.957	499.086	-175.535	53.4216	-141.046	155.13	-337.3	-232.601	-170.704	-196.287	113.384	61.3944	-147.823	87.4074	87.1788	-106.247	203.95	-42.4694	-168.607	170.25	-23.2101	82.0676
170	501.344	609.558	668.901	-67.547	-203.91	160.07	427.618	561.637	313.588	116.57	259.652	344.504	280.659	-215.274	-185.532	0.765801	-26.8525	-36.9107	3.30309	-12.804	-223.534	375.738	111.54	254.428	-28.6322	73.9299	88.4568	238.649	172.946	285.261
180	586.09	774.206	825.224	132.39	38.4855	122.493	477.358	726.455	551.992	784.466	739.054	1130.5	474.617	496.2	343.652	620.82	592.665	482.122	610.589	504.372	496.168	455.451	343.652	321.641	227.219	426.857	652.898	467.4	470.665	301.261
190	1362.99	1399.29	1385.75	-134.254	-49.4089	-112.751	1258.22	1798.56	1757.69	1259.26	1273.89	1735.4	985.299	1142.93	813.169	1138	1050.95	706.243	861.356	879.308	923.643	1030.71	1501.48	1161.08	815.783	1114.16	1221.08	789.738	1067.43	1409.91
200	1969.8	1549.08	1570.07	69.2331	-53.6281	99.2001	2165.74	2939.11	2254.11	2675.65	2087.8	2621.98	2106.5	1887.36	1980.62	1853.9	2383.83	2049.17	1835.24	1814.23	2165.75	1629.71	2779.91	2084.89	1726.11	2133.06	2381.39	1538.14	2088.09	2171.46
210	2176.16	2658.39	2307.21	-120.314	112.007	322.273	3515.82	4242.7	3598.17	4234.6	3651.13	4285.43	3514.68	3847.51	4024.2	3217.71	3934.19	3731.88	3243.67	3543.85	4310.64	3102.15	4412.99	4187.36	3296.29	3711.15	3930.43	2910.99	3886.33	3870.5
220	3157.24	3205.95	3177.13	69.3755	219.329	200.899	5135.39	6584.24	5007.31	5987.18	4834.15	6103.89	5576	5212.28	5981.74	5034.03	6840.19	5696.27	5100.67	5307.68	6891.7	5268.61	6729.14	6387.28	5616.64	5966.97	5942.57	5062.93	6365.25	6379.08
230	3793.92	3898.16	3713.03	31.615	239.354	259.943	6661.1	8395.92	6683.03	7391.08	6692.07	8008.06	8073.61	8137.26	9186.52	7759.16	9021.35	8408.98	7983.77	8180.15	9479.22	7346.67	9438.34	8944.98	7874.49	8151.75	9033.34	7052.31	9093.9	9475.81
240	4873.19	4891.37	4854.29	234.463	197.191	219.671	9096.5	10591.4	9228.53	9715.58	8832.76	10018.2	10913.6	10540.7	11945.4	10546.9	12972.6	12019.1	10593.1	10784.3	12764.6	10661.6	12852.8	12580.5	10866.2	11529.2	12894.2	9897.03	12026.2	12950.6
250	5931.84	5748.29	5720.08	269.543	287.298	235.793	11441.1	13420.9	11440.3	12367.4	11091.5	12946.6	14185.9	14372.3	15153.5	13345.6	16013	15015.3	14324.5	14362.5	16742	13362.1	16818.5	16249.1	14376.1	14550.9	15899.9	12745.1	15507.7	15907.4
260	6369.62	7036.06	6849.48	285.013	379.832	239.41	13492.7	15505.2	14077.8	14941	13945.1	14956.9	18035.9	17682.6	18751.9	16456.9	19116.5	18455	17795.1	17400.9	20138	16732.9	19843.3	18804.2	18353.5	17844	18707	16456	18915.3	19281.6
270	7604.22	8069.94	7679.48	533.619	386.493	296.913	15909.5	17678.2	16134.4	17213.8	15267.5	17100.6	22810.3	21759.8	22928.3	19421.2	22683	22111.8	21778.2	22463	24719.9	20595.8	24194.6	23024.2	21389	22322.8	23014.1	19808.7	22546.6	22870.4
280	8515.44	8848.04	8289.77	326.194	247.602	424.593	17439.6	20011	17590.6	19816.6	18017.2	19086.6	24921	25430.6	25890.7	22584.3	26567.9	24369.7	24987.1	24734.5	27253.5	24748.8	28571.8	26488.1	25971	25429.7	27482	22993.1	26153	25736
290	8847.72	9722.84	8923.58	271.388	305.609	379.547	19563.2	21643.7	20195.8	21508.6	20200.5	21376.7	28588.7	28576	29077.2	26449.9	29487.9	28416.8	28972.8	27769.6	31506.8	27224.2	31333.3	29801.4	28979.6	27776.7	29641.3	25280.5	29139.1	28216.6
300	10137.9	10612.6	9911.74	376.438	552.544	472.011	22118.8	23723.7	21418.6	23474.2	22456.5	22690.1	30813.7	30862.3	32249	28003.1	31990.1	30961.4	31226.5	30647.1	33514.5	29833.6	34066.7	32650.4	31415.6	29938.6	32555.8	26899.3	30987	31872.5
310	10770	11360.7	10444.8	408.999	453.626	479.591	23223.1	25944.8	23154.1	24960.1	23656.7	24842.9	33599.5	33096.8	34197.1	29488.8	33666	32576.9	33267.8	31691.8	34935.4	31577.1	35459.5	33848.6	33218	32959.3	34195.8	29656.1	32654.3	33047.8
320	10819.3	11994.4	11310.3	444.711	559.689	383.965	24045.7	25644	23132.7	25352.8	24283.2	25233.6	34187.4	34807.2	35210.5	30452	35379.8	34884.9	33847.6	34710.9	35558.9	32985.2	37577.7	33235.4	34642.9	33879.2	35677.2	30295.8	34600.6	34844.4
330	11916.7	12272.2	11432.3	352.237	521.828	367.737	24874.8	27150.4	24928.6	26191.6	25623	26184.1	36287.6	35648.2	36903	31202.5	36431.4	36195.7	36561	36867.4	37097.4	35479	38936.1	37503.5	38555	36188.3	36209.7	31110.2	34792	34842.1
340	12124.2	12875.8	11705.3	506.236	570.588	444.175	25617.6	27698.7	25712.1	27188.1	26259.2	27136.3	38252.1	35394.6	36863.1	32312.1	37075.9	37434	37836.1	36236.2	37912.3	35973.9	40479.4	37443	37982.9	36766.6	38391.5	30884.7	35843.3	35222.2
350	11844.1	12927.8	11981.9	571.934	589.943	575.896	26888.4	27437.3	26696.7	26835	26803.2	27345.5	38760.8	36009.8	37887.9	32327	36871.9	37689	39483.1	37560.6	38267	36216.2	40666.4	37866.5	37487.2	37319.3	39076.3	33715.1	35764.3	36795.7
360	11787.2	12826.1	11677	430.038	699.318	374.356	26676.2	27368.2	26328.5	26963.8	27071.7	27192	38663.2	35023.3	38536	33367.3	38893.1	36932.7	39493.3	37889.1	38882.9	36809.2	40848.5	37131	39577.8	35701.7	38823.9	33230.5	36005.1	36875.9
370	11754.5	13202	11189	484.737	397.593	667.985	27017.2	27347.4	26993.5	26660.5	26298.1	26846.5	39395.9	35610.3	38653	31288.8	38189.9	37446.7	38041.5	38004.2	38393.2	36795.6	41574.5	38617.6	38994.3	37350.3	39919.4	32930.6	36246.3	36623.4
380	11830.4	12952.6	11620.8	603.14	572.966	577.74	25645.2	27501.4	26478.3	26678.6	26727	26851.3	38390.8	36295.7	36997.9	31379.9	38262.2	36819.8	40028	36186.2	38194.1	37115.2	41853.6	38394.2	39162.4	35771.8	39053.2	31180	35867.6	35467.9
390	12381.2	12973.3	11610.2	422.14	505.989	646.656	25544.2	26926.6	25623.2	25149.3	25979.4	26701.3	37747.8	34527.2	35970.7	31366.1	35567.4	36104.8	38309.2	35438.3	36546.2	35649.7	40649.6	36827.9	39194.3	35807.6	38371.4	31983.4	35271.7	35003.2
400	11725.7	12975.5	11757.4	448.389	485.414	542.197	26013.9	26014.9	26039	26149.5	25828.9	25761.5	37507.6	34565.2	36123.3	31112.5	35505.2	35747.9	36786.7	34378.7	35935	34537.7	39610.4	36559.7	37897.8	35134	36983.7	30550.6	34460.6	34602.2
410	11806.2	12497.7	11197.6	493.611	487.311	531.06	24771.2	26713.7	25636.9	25552.2	26164.9	25487.4	37636.9	34797.4	34855.6	28814.6	34985.7	34686.7	37314.8	35061.2	34157.4	35025.5	38876.4	36056.7	37699	35018	36032.2	29312	32695.3	34067.4
420	11750.5	12380.5	10760.3	475.626	580.292	671.778	24799	25739.3	24956.8	23795	25469.5	25534.2	35274.5	33280.7	34831.2	28333.8	35840.5	34080.1	35991.2	33724.3	33939.1	34574.1	38272.2	35554.3	36860.9	34577.5	35588	29476.8	32747.2	33361.3
430	11433.5	12690.4	10734.6	534.638	548.805	652.633	24138.3	24432.6	24165	24261	24994.7	24776	36132.1	34153	33137.1	27996.5	34244.3	33710.9	36355.2	33067.2	33711.4	33107.4	36324.8	33588.2	36980.2	32916.3	34757.8	29807.1	32244.8	33558.6
440	11178.5	12142.7	10734.3	502.234	543.213	464.705	23869.6	24705.8	24300.3	24027.6	24332.3	23752.7	34732	32484.8	33331.5	27820.7	34102.1	33765.5	35884.8	33719.8	33077.4	31623.3	35014.9	33290.4	36992	33037.8	34416.6	28982.4	31994.9	32598.4
450	11037.3	12247.8	10811	645.262	520.629	618.472	23341	23814.6	23779.2	22963.5	24610.6	23482.8	33255.5	32095.7	32668.9	27196.1	32851.3	32990.2	34368.8	32367.2	32873.6	31932.2	35720.3	33690.8	34365.2	32286.5	34404.3	27526.3	30852.9	31373.8
460	11154	11805.5	10365.3	539.079	526.385	523.352	23670.5	22869.4	23681	23728.3	24177.3	23672.4	33845.8	30395	32588.6	26202.1	31774.9	31775.6	34247.4	32401.2	32503	31392.5	35533.3	33398.7	35083.8	31457.8	33820.7	27256.2	30011.9	30452.7
470	10803.6	11941.2	10532.2	453.258	546.325	566.284	22329.2	23025.7	23094.8	22020	22962.7	22499.2	32947	30317.5	32064.9	25633.4	31517.9	31618.8	34456.3	31846.2	31913	30799.1	34649.4	32583.3	34604	30521.2	32630.1	26740.5	30242.7	30169.8
480	10614.6	11600.1	10082.3	531.154	465.964	606.534	21745	22457	21861.2	20996.5	23008.2	22673.9	32154.6	29891.4	32179.4	25035.9	30905.1	30776.8	33658.1	30824.8	30463.6	30529.3	33025.4	31807.9	33048.4	29890.3	31817.9	26055.6	29406.4	29991.8
490	10700.9	11511	10354.6	522.874	446.786	629.491	21696.8	22420.3	22081.9	21551.7	22059.8	21390.9	32018.8	29967	30359.3	25151.8	30828.4	29826.7	32860.4	30748	30738.7	30841.2	32404.8	31300.5	32704.4	29877.6	30739.4	26151.4	27603.9	29556.7
500	10694.3	10970.2	9562.11	528.806	556.022	579.878	21922.6	21840.4	21603.8	21519.2	21729.2	21948.6	31704.9	28804.6	30365.8	23991.5	30002.9	29258.2	32006.8	29741	29147.3	29452.5	31935.1	31352.1	32224.2	30010.6	30328	25293.6	28129.3	27942.4
510	10330.5	10995.7	9917.77	543.877	442.853	647.083	20649	21319.1	20676.1	21116.5	21187.3	21894.5	31533.5	28780.3	29272.5	24405.7	30289.3	29426.3	31247.3	29384.7	28824.9	29198.4	31462.5	30208	32908.5	29010.9	29635.8	25473.6	27844.1	28528.3
520	10248.2	11114.9	9346.83	488.919	607.895	579.78	20634.3	20932.6	20940.6	20136.9	21862.7	20886.4	30487.7	28769.5	29037.7	23900.8	29454.4	28316.4	30131.4	29352.3	28911	28536.5	31503.8	29765.3	32529.8	28431.2	30028.4	24938	27595.5	28199.7
530	10253.8	10906	9486.53	366.901	462.041	639.877	20738.8	20953.3	20656.2	20607.1	21210.1	20585.6	29318.4	27861.4	28312.6	23401.3	28457.1	28351.1	31183.2	28842.8	28707.3	28470.4	30683.1	29515.8	30250	26231.6	28612.9	23878.3	26905.7	27021.2
540	10085.5	10646.3	9721.23	571.408	606.046	632.946	20225.2	20497.7	19857.2	19521.5	21238.8	19760.9	29116.6	27322	27809.6	23345.2	28778.6	28446.6	30129	27280.5	29409.9	27193.8	30040.1	29555.9	30565.8	27341.1	28620.7	23783.1	26404.4	27038.3
550	9833.81	11168.4	9567.77	546.199	523.345	707.945	20054.1	20351.7	19998.8	19985.4	20458.7	19656.9	29644.7	27158.8	27600.7	22727.7	27598.6	27492.1	29882.3	27088.1	27370	27414	30843.3	28769.3	29831	25988.1	28035.3	23082.6	25975	25868.1
560	9937.26	10491.8	9240.36	497.369	513.667	707.508	19651.2	20389.1	20071.4	19114	20121.6	18958	28649.2	25728.5	28064.5	22703.7	27348.9	27513.7	29233.9	27101.8	27669.9	26835.9	29558.7	28850.1	30446.5	26266.6	27759.3	22821	25832.7	25933.2
570	9431.33	10394.5	8901.19	569.287	711.955	687.961	19431.8	20117	19842.6	19077	20405.8	19167.7	28481.7	26448.6	27437.7	22570.4	26819.5	26556.5	29230.8	25943.7	27195.9	26553.9	29534.2	28182.8	30055.8	25941.8	27818.9	22702.6	25631	25075.9
580	9178.78	10143.7	8873.17	613.308	674.094	694.032	18938.7	19763.8	19702.4	19510	20277	19699.1	28239.4	25966.8	26899.3	22016.2	26921.3	26525.1	28173.1	26471.5	26787.4	26239.5	29112.2	28024.5	29432.8	26135	27006.6	22560.5	24755.2	25468.3
590	9452.26	10437.4	8873.08	705.705	643.938	760.835	19317.9	19507.4	19818.5	19211	19968.6	19301.3	28187.6	25993.9	26404.3	21739	26686.2	26048	28844	25592.5	27149.8	26715.6	28445.7	26890.4	28594.7	25835	27603.5	23370.5	24330.9	24139.6
600	10061.8	9797.48	8931.33	609.816	581.138	790.631	19038.8	19333.8	19186.5	19187.4	19219.5	18326.3	27307	25446.6	26455.5	21762.8	26412	24888.2	27915.8	25306.1	26228.9	26091.4	28179.3	26719	28624.1	25158.6	26875	22111.4	24728.7	25047
610	9392.02	10204.2	9020.48	615.818	623.614	688.84	18505.5	19082.4	18829.6	19205.5	18938.6	18382.9	27478.5	25392.8	27319.3	20943.2	25838.1	25881.2	28390.9	25929.1	26274.7	25864.5	27956.3	26462.4	28434.3	24794.8	26550.3	22175.6	24718.4	23682.6
620	9317.28	10050.9	9065.41	736.559	703.697	890.719	18759.5	18658.1	18586.3	18219.7	18743.1	18346.3	26958.6	25028	25356	21209.4	25688.5	24993.3	27546.2	25877.1	26124.5	24446.2	27881.7	26026.7	27560.4	24664.5	25990.2	21853.8	23425	23813
630	9379.18	9803.94	8641.36	656.724	607.361	700.68	18157.2	18994.8	18771.1	18780.2	19819.8	17960.8	26913.8	24636.6	25449.7	21289.4	25871	24745.5	27888.2	25086.8	26082.5	24354.7	27474.2	25927.3	28362.1	25270.4	25149.7	21521.7	24727	23629.2
640	9570.11	10074.3	8556.14	600.85	554.964	620.874	17784.7	18723.6	18112.5	18455.7	18591.2	18110.8	27044.8	24708.5	24860.2	20761.9	25210.2	24280.8	27333.2	25051.7	25384.8	24497.7	27155.8	24985.8	27212.5	23939.3	25536.6	21942.9	23319.7	22821.8
650	8914.91	10036.4	8650.5	633.43	645.354	773.645	17327.1	18721.5	18104.2	18128.3	18191.2	17737.7	26431.2	23474.6	25120.5	21112	25669	23628.5	27849.3	25149.6	25322.9	23790.2	26522.3	25812.8	27191.5	24532	25543.4	21027.8	22822.4	23174
660	8832.62	10263	8184.03	651.372	776.264	730.153	17510.8	18831.3	17737.8	17720.7	17700.1	17542.2	26524.9	23243.9	25551.1	21393.7	25128.3	23243.2	27214.1	24604.4	25353.7	24579.2	27071.7	24587.7	26963.3	22573.8	25562.7	20798.2	23752.9	23307.9
670	9081.2	9958.15	8410.72	672.355	580.658	690.624	17001.5	17987.6	17532.7	18390.9	17885.5	18158.8	26111.4	24125.3	24021.7	20675.9	25084.1	22939.4	25990.4	24255	24541.3	23438.9	26223	24284.5	27565.7	23134	25196.4	20364	22204.5	23349.8
680	8859.61	9612.99	8347.38	802.936	802.025	642.093	17555.6	18240.7	17670.6	17919.4	18499.8	17935.4	25538.6	23178.5	24448	20022	24286.4	23962.6	26990.1	24251.2	24360.2	23752.5	26229.3	24931.1	27006	23536	24529.7	20483.8	22871.5	23391.9
690	9004.7	9531.57	8676.31	641.173	696.509	793.021	16880.8	17461.2	17855.7	17800.3	17366.2	17388.6	26562.8	23368.6	24189.3	20260.8	24600.8	23046.8	26216.4	24099.3	23971.2	23711.3	24887	24264.4	26696.7	23087.6	24500	20517	22666.4	22483.3
700	8770.5	9501.36	8827.41	703.499	538.975	665.692	16617.6	18294.4	17741.1	17645.9	18052	16960.4	25534.5	22703	24253.8	20729.6	24090.8	22838.9	25734.3	24199.2	24523.3	23074.3	26206.6	23862.2	26504.6	23327	24202.7	19948	23208.6	22756.5
710	8810.63	9444.84	8585.91	572.503	540.099	703.237	17031.7	18513.3	16948.3	17725.4	17573.9	17422.8	25430.9	22933.5	24064	20255.2	23308.9	23499.8	26087.2	23901.7	24092.4	23672.5	25170.3	24198.4	25873	22357.9	23815	20411.8	23048.4	21632.8
720	8477.81	9483.73	8630.63	665.452	497.804	780.137	17693.9	17108.1	17374.1	17385	16919.1	17427.2	25971.4	22222	22727.1	19561.8	23947.4	22574.8	26555.2	22706.5	24994.4	23150.2	25288.6	23507.5	25655.1	22418.6	24218.2	20396.4	22580.2	22312.8
730	8962.62	9698.09	8317.17	674.887	619.599	808.399	17241.4	17585.4	17142.8	17110.7	17300.6	16668.6	26118.8	22103.2	23294	20531.3	23315.3	21972.7	26084.9	23489.3	24016.1	23018	25366.5	23266.2	26470.1	22110.3	23685.5	19515	22700.8	22246.2
740	8721.42	9180.65	8493.26	681.771	623.441	718.433	17024.8	18031.2	16678.1	17889.6	17355.7	17285.4	26394.8	22832	23325.5	20036.1	22871.2	21956.1	25561.7	23292.6	24838.2	22983.8	24925.6	23487.9	25911.4	22705.3	23671.6	20514.2	21878.5	22067.2
750	8957.92	9617.62	8656.81	739.137	838.721	793.048	16955	17522.2	17715.6	17348.6	17627.2	16837.1	25284.5	22479.7	23432.8	20549.8	23542.2	22297.9	25946	22342.2	24443.1	23081.5	24980.2	23762.9	25691.3	22510.5	23355.4	20369.9	22708.3	21911.3
760	8521.04	9621.12	8631.22	568.133	738.337	733.582	16919.3	17607	17253.3	17437.7	17042.6	17150.1	25139.1	22607.3	23157	20585.3	23070.8	21935.5	26019.8	23112.4	23910.6	22335.5	25122.3	23969.5	25244.6	22073	23568.8	20627.9	23124.4	21733
770	8421.3	9021.47	8593.63	761.683	600.235	798.629	17399.2	17288.2	17448.9	18260.1	17246	16679.8	25942.6	22038	23159.5	19890.6	23344.2	21287.5	26610.8	23296.2	23530.9	23565.4	25276.9	23774.4	26433.7	22232.7	24388	19277.6	22454.7	21881.8
780	8825.12	9163.47	8225.57	560.062	683.339	892.41	16629	17629.7	17000.7	17513.8	17390.8	17333.1	25653.3	21957.6	23559.2	20094.4	23300.1	22051.9	26355.3	22351.2	23518.9	22701	24901.8	24369.9	26190.4	22472.7	23771.2	20287.6	22541.8	21904.2
790	8632.93	9262.4	8331.05	717.604	803.702	845.33	16368.5	17327.3	17422	17596.8	17525.2	17038.6	27128.6	21813.9	22666.4	20133.5	23162.4	22051.8	25938	23441.9	24219.4	22997	24837.3	24240	24971.7	22480.4	23484.5	20573	22091	21472.3
800	9043.41	9474.25	8492.08	709.431	719.586	716.211	16506.6	17426.2	18135.5	17326.7	17690	16764.8	25736.2	21583	23239.7	20021.7	23548.4	22731.7	26088.2	23037.9	23930.8	22832.5	24558.6	23896.8	26101	22134.5	23699.3	19366.8	22664	21515.8
810	9059.18	9137.03	8625.12	704.63	608.508	770.51	17010.6	16699.9	17380.1	17468.8	17603.8	17051.8	25627.7	22414.7	22691.1	20715.6	23545.8	22091.4	26806.9	23017.9	24220.9	23463.5	25400.3	23748.5	26696.2	22716.7	23316.1	20224.9	22364.1	21633.5
820	8347.66	9493.78	8632.61	688.079	747.93	670.331	16732.1	17898.9	17192.7	17840.8	17092.6	17464.2	26181.2	21252.5	22892.1	20049.7	22350.9	21868.8	25870.8	23697.4	23548.4	22555.2	25169.3	23375.3	25911.9	22102.9	23457.7	19613	22545.7	21533.7
830	8536.75	9528.83	8398.34	813.901	712.146	737.493	17056.2	17602.8	17376.7	17334.8	17732.1	17250	26113.4	21786.1	23129.8	19837.8	23147.6	22201.8	25964	23737.3	23220	23000.5	24492.4	23080.2	26304.6	22380.4	23184.8	20179	22610.8	21820.2

## Sheet: Figure S2
Panel A - Inflammation (ng lipocalin-2 / g feces detected by ELISA)									Individual mice are shown in columns
Day	pVirLow donor				pVirHigh donor				cheater recipient
1	2	9.98593	2	2	2.45668	2.12607	2	6.03242	2	2	2	2
2	2	2	2	2	14.64	2	2	2	2.27568	17.6682	2	2
3	11.427	2.08484	2	2	12.8986	2	2	2	5.19134	36.3488	2	2.89256
4	2	2.37604	2	2.00907	2	15.8244	2	2	2	23.1403	2	2.03226
Panel B - Shedding population detected in feces by selective plating. CFU/g feces data shown.										Individual mice are shown in columns
Day	pVirLow donor				pVirHigh donor				cheater recipient
1	1090000000	2890000000	3980000000	4670000000	2090000000	2380000000	3230000000	2190000000	1140000000	790000000	1530000000	2100000000
2	768000000	995000000	1640000000	1360000000	2060000000	2240000000	6260000000	1550000000	937000000	833000000	1440000000	1130000000
3	244000000	157000000	273000000	697000000	124000000	251000000	160000000	217000000	170000000	169000000	163000000	1360000000
4	74000000	32500000	12700000	34400000	320000	13500000	2410000	83100000	90500000	41900000	15700000	46000000

## Sheet: Figure S3
Panel A - pVirLow populations of donors, recipients, and transconjugants detected in feces by selective plating. Log CFU/g feces data shown															Individual mice are shown in columns
Day	Donors								Recipients								Transconjugants
1	5.76008	5.62368	5.89544	5.42597	5.54821	4	6.38685	5.76008	9.18566	9.16254	9.44008	9.7085	9.1934	9.16242	8.6707	9.05942	6.12805	7.06189	6.70462	6.95745	7.3434	7.28114	6.32239	6.64938
2	6	6	6	6	6	6	6	6	6	6	7.92385	6	7.23908	7.76955	6.78252	6	9.34165	9.02097	8.68976	8.96405	9.03842	8.90521	8.77815	9.45673
3	6	6	4	6	6	6	6	6	6	6	7.49972	8.04748	6.97265	8.12014	6.71897	6	8.20968	9.35218	7.49972	8.0153	8.08659	9.09018	8.55782	8.80908
4	6	6	5	6	4	6	6	6	6	6	6.11238	7.87545	5.29031	7.92537	7.55284	7.97538	8.49021	8.25649	6.94489	7.95977	5.967	8.81467	8.1549	8.91323
5	6	5	3	2	2	4	4	5	6.70997	6.41879	3	4.79475	4.85702	6.22412	5.88501	6.28539	7.66421	7.75123	6.74747	4.73676	4.43789	6.87733	6.99052	8.12002
7	2	4	4	2	4	4	2	4	5.44472	6.26895	6.30627	3.54407	5.01547	4.87943	2	4	4.7074	6.61137	4.90833	2.69897	5.96972	5.87943	5.05162	5.78186
10	2	2	2	2	2	4	2	2	5.58221	5.1823	5.5887	4.36299	2	5.914	2	2.81389	5.35157	4.89424	5.478	3.10292	4.43136	5.29421	4.084	3.94423
Panel B - pVirHigh populations of donors, recipients, and transconjugants detected in feces by selective plating. Log CFU/g feces data shown															Individual mice are shown in columns
Day	Donors											Recipients											Transconjugants
1	no sample	no sample	no sample	5.32445	5.3043	4.94153	5.66183	5.36653	5.83863	5.84619	5.83268	9.37534	9.34146	9.39218	8.92346	8.39229	8.22927	8.90741	8.9662	9.23012	9.03073	9.49864	6.58947	6.52618	6.98425	6.77161	4.90636	5.10902	6.70882	6.70895	7.24988	7.15794	6.61083
2	no sample	no sample	no sample	6	6	6	6	6	6	6	6	7.09827	7.74129	7.95289	7.94644	7.96943	7.54668	7.61979	6.73166	7.53018	6	8.05923	8.9959	9.14417	9.37886	9.21361	9.06051	9.11955	9.18009	9.03051	9.27054	8.70518	8.7582
3	no sample	no sample	no sample	6	6	6	6	6	6	6	6	7.59917	7.52288	6.89279	7.80967	6.98088	7.101	6	6	7.93617	8.13224	8.44445	8.67836	8.56427	8.29073	8.47868	8.72125	8.35627	8.70888	8.69255	8.95041	9.00147	8.28172
4	no sample	no sample	no sample	4	4	4	4	4	4	6	6	6.84239	6	8.12817	6.63299	5.84274	6.25109	8.79054	7.73038	8.24827	8.56067	7.97062	7.87582	8.20888	8.85517	7.1923	6.97453	7.26181	9.24284	7.45864	8.85033	8.39794	7.74877
5	no sample	no sample	no sample	4	4	4	4	4	4	4	2	8.55764	6	7.85907	4	5.89449	5.011	8.76285	6.38742	7.60315	6.79588	5.21553	9.19189	7.90467	8.1601	5.13817	6.16749	5.61306	8.46994	6.07779	8.11503	7.47712	4.93029
7	no sample	no sample	no sample	2	2	2	2	2	2	2	2	5.58336	5.6782	5.54706	4.71791	4.95902	4.53202	7.14826	5.61337	6.68719	6.4058	5.29085	5.58336	3.44521	6.55779	5.23546	5.35696	4.49063	7.38517	5.46725	6.73641	4.30915	3.51999
10	no sample	no sample	no sample	2	2	2	2	3.24109	2	2	2	3.96221	5.84768	2	4.7343	4.98421	4.59643	5.58225	4.80219	5.81107	5.16493	4.32522	4.12494	2.80827	3.41908	4.76906	4.59423	2.93367	6.14652	4.41135	5.98716	3.60862	2.945
Panel C - Control populations of donors, recipients, and transconjugants detected in feces by selective plating. Log CFU/g feces data shown															Individual mice are shown in columns
Day	Donors											Recipients											Transconjugants
1	no sample	no sample	7.42452	7.28504	6	6.78516	6	6	7.31128	6.56067	6.37897	9.57703	9.22751	8.98083	9.04092	8.72306	8.75364	8.95916	8.17718	9.78375	9.33619	9.35995	7.61851	7.21467	8.90164	7.98401	8.23326	7.63025	8.22185	9.66854	7.9677	7.11998	7.53387
2	no sample	no sample	7.70719	6	6	6	6	6	6	6	6	7.79465	7.58225	7.23007	7.22548	7.69357	7.9393	7.20848	7.61979	8.26803	7.47496	7.18155	8.94915	8.82941	8.80985	9.2298	9.10294	9.01848	9.11697	9.35379	9.09987	9.22572	8.67292
3	no sample	no sample	7.64064	6	6	6	6	6	6	6	6	7.31725	6.78252	7.5157	6.97062	7.16115	6	6	6	7.14509	6	7.3165	8.04425	8.18046	8.71068	8.47577	8.62355	7.75387	8.4268	8.76176	8.28497	9.03779	7.86057
4	no sample	no sample	5.60752	4.63545	5.66088	4	4	4	4	4	4	5.90833	5.86368	5.00546	4.93648	5.55174	5.70333	6.64302	6	5.97112	4.75572	5.284	6.68648	7.61955	6.92454	7.06681	6.99219	6.63783	7.48812	7.72845	7.48301	6.32392	6.26927
5	no sample	no sample	4.84771	4	4	4	4	4	4	4	3	7.32331	8.10721	5.14874	5.9864	5.63451	3.41642	4	4	4.98506	4.80549	4	8.27755	9.45939	5.8891	6.09113	5.93554	5.06298	6.04894	5.64397	6.55326	6.49568	5.74693
7	no sample	no sample	2.87452	2	2	2	2	2	4	2	2	4.43933	6.81605	3.47658	4.16802	4.22366	2	4.08355	2	5.58922	4.28157	5.61083	3.39794	4.84873	5.00806	5.57739	5.05617	2.9393	4.20661	5.61439	6.26592	5.43791	5.83268
10	no sample	no sample	4.52288	3.42985	3.81911	2	2	2	2	2	2	3.49349	3.75903	2	4.33294	3.81911	2	2	2	4.96238	4.63167	3.86242	3.27165	3.67985	4.86403	5.37433	5.14133	2	3.68561	5.11634	3.78629	5.27152	4.38922
Panel D - Comparison of cooperative population (TTSS-1 producing population detected by colony blot; data shown in CFU/g feces) and inflammation (ng lipocalin-2 / g feces detected by ELISA)																					Individual mice are shown in columns
																																									Mann-Whitney U test, two-tailed (p>0.05 not significant and not indicated, p<0.05 (*), p<0.01 (**), p<0.001 (***), p<0.0001 (****))
Day	TTSS-1 producing population, pVirHigh											Lipocalin-2, pVirHigh											TTSS-1 producing population, pVirLow								Lipocalin-2, pVirLow										TTSS-1 population: pVirHigh vs pVirLow		LCN2: pVirHigh vs pVirLow
1	3.88571e+06	3358779	9643836	5.91029e+06	80604.5	128535	5114754	5116279	17777778	13903509	4.08163e+06	2	2	2	2.49212	2.27887	2	2.149	2	2	11.0784	8.13019	1342926	11531532	5065502	9.06667e+06	21830435	18700862	2.10084e+06	4.31655e+06	13.6793	4.87425	37.7178	2	8.18156	2.42854	3.34665	8.8149		p value	0.492	ns	0.0224	*
2	990595612	1360000000	2360000000	1624000000	1150000000	1300000000	1500000000	1070000000	1850000000	493496378	563185456	8.36889	3.20596	18.9332	10.7019	4.70642	11.6967	2	2	37.5794	13.435	2.23074	2200000000	1030000000	490000000	920547945	1082000000	803921569	600000000	2862000000	358.944	605.022	20.506	9.91537	4.41501	7.13937	2.2722	1350.62			0.4421	ns	0.1715	ns
3	459791858	343000000	109000000	301075269	526000000	217000000	472000000	493000000	836000000	9.73878e+08	1.91304e+08	4.14979	12.4278	106.014	75.0183	1619.04	156.895	1846.98	13.1954	2929.05	1102.46	8.37788	162000000	1670000000	31194053	103585657	122065728	1208000000	361256545	644295302	1003.37	5701.13	24.0536	7.44591	3.46155	1874.74	68.9772	1039.17			0.6574	ns	>0.9999	ns
4	75130434	18665156	9426548	5.38037e+06	9430380	4237214	186000000	20125000	32203962	56818182	12461059	5.97348	27.7558	215.93	22.2513	10.3617	22.867	1774.63	13.9376	98.17	63.4828	4.52743	306000000	118000000	6606218	91152815	926829	587368421	142857143	818897638	2673.1	432.936	32.7649	3.37721	2	1594.53	11.1133	131.409			0.0908	ns	0.6574	ns
5	825396763	5018248	9036145	30240.5	973488	47863.3	9221311	844357	5430243	5.57432e+06	29422.7	30.3738	4.38727	18.2002	65.0153	95.421	39.9026	416.145	5.66212	755.355	30.2235	2	44465291	10160981	4802297	48863.6	27409	4.00233e+06	9.57451e+06	130238046	101.049	419.91	2	2	2	23.8341	41.9764	191.172			0.492	ns	0.791	ns
7	351213	2787.46	129012	58962.7	201490	7736.94	38350.5	62034.8	65664.1	3704.97	827.815	4.59663	5.77839	19.0543	5.57423	2	5.62924	66.1989	2	3.04032	19.792	2.36755	38235.3	408669	33341.3	281.25	925181	335320	112621	605144	41.7688	17.7903	2	2.66322	2.77427	110.525	4.65946	32.0128			0.2375	ns	0.5991	ns
10	13333.3	643.087	201.898	17080.5	32551	286.123	42462.8	954.962	57110.2	3045.69	440.529	2	2.63085	2	2	2	2	2	2.68102	2	4.20534	2	174321	67309.9	231501	1086.37	27000	174165	12133.9	8794.79	29.4587	5.24842	2	2.75155	2	15.7036	2	2.14268			0.0409	*	0.0888	ns

## Sheet: Figure S4
Panel A - Proportion transconjugants (of recipient+transconjugants), fecal transfer on day 2											Individual mice are shown in columns
																						Mann-Whitney U test, two-tailed (p>0.05 not significant and not indicated, p<0.05 (*), p<0.01 (**), p<0.001 (***), p<0.0001 (****))
Day	pVirLow								pVirHigh													pVirLow vs pVirHigh
1	0.989899	1	1	no sample	1	0.972	0.982759	0.993	0.964286	0.769	0.902	0.962963	1	0.92	0.972222	0.927	0.984	0.984	0.976		p value	0.0118	*
2	1	1	0.999	0.928571	1	0.994	0.992188	0.919	0.92	0.95	0.977	0.776	0.966	0.933	0.951	0.794	0.983	0.6	0.87			0.009	**
3	0.997	1	0.984	1	1	0.986	0.996795	1	no sample	no sample	no sample	0.902	0.961	1	0.737	0.448	0.932	0.875	0.75			0.0044	**
4	0.964	1	0.942	0.985577	0.995	0.95	0.928571	0.959	no sample	no sample	no sample	0.985	0.96	0.984	0.595	0.147	0.9	0.912	0.81			0.065	ns
Panel B - pVirLow populations of donors, recipients, and transconjugants detected in feces by selective plating, fecal transfer on day 2. Log CFU/g feces data shown																	Individual mice are shown in columns
Day	Donors								Recipients								Transconjugants
1	6	6	6		6	6	6	6	7.68168	6	6		6	7.52288	7.42022	6.90136	9.6729	9.44571	10.2041		9.38567	9.06695	9.17609	9.04437
2	6	6	6	6	6	6	6	6	6	6	6.5391	7.62893	6	6.94692	6.73166	7.84619	9.24009	9.15297	9.56889	8.74288	9.02803	9.19977	8.83546	8.90054
3	6	6	6	6	6	6	6	6	6.75572	6	7.2747	6	6	6.96059	6.80549	6	9.32975	9.25326	9.06003	8.50805	8.95861	8.79943	9.29825	8.8617
4	6	6	6	6	6	6	6	6	8.31951	6	7.89449	6.91781	6.58628	6.93554	7.56563	7.43033	9.75088	9.51092	9.10756	8.75245	8.88075	8.2143	8.67957	8.8014
Panel C - pVirHigh populations of donors, recipients, and transconjugants detected in feces by selective plating, fecal transfer on day 2. Log CFU/g feces data shown																	Individual mice are shown in columns
Day	Donors											Recipients											Transconjugants
1	no sample	no sample	no sample	6	6	7.05552	6	6	6.8617	6	6	7.82754	9.38021	8.87506	7.60642	6	7.65758	7.49485	7.75696	7.16273	8.10237	7.64302	9.25891	9.90309	9.8399	9.0214	9.11157	8.71828	9.03892	8.86125	8.94806	9.88485	9.2558
2	no sample	no sample	no sample	6.92445	6	6	6	6	6	6	6	8.38954	7.98314	7.758	8.45593	7.65857	7.5376	7.79739	8.13329	7.67778	8.39794	7.80502	9.45024	9.26189	9.38468	8.99634	9.11493	8.68373	9.08619	8.71956	9.43366	8.57403	8.62893
3	no sample	no sample	no sample	6	6	6	6	6.68298	6	6	6	no sample	no sample	no sample	9.39121	7.68523	6	8.94885	8.48916	7.8729	7.48149	7.81959	no sample	no sample	no sample	10.3573	9.07818	9.21884	9.39601	8.39899	9.01277	8.32658	8.29671
4	no sample	no sample	no sample	6	6	6	6	6	6	6	6	no sample	no sample	no sample	7.1707	7.52143	6.99783	8.86566	9.07042	8.26129	7.39434	7.77437	no sample	no sample	no sample	8.99677	8.89801	8.79717	9.03199	8.30588	9.21553	8.40858	8.40276
Panel D - Proportion transconjugants (of recipient+transconjugants), fecal transfer on day 10											Individual mice are shown in columns
																					Mann-Whitney U test, two-tailed (p>0.05 not significant and not indicated, p<0.05 (*), p<0.01 (**), p<0.001 (***), p<0.0001 (****))
Day	pVirLow								pVirHigh												pVirLow vs pVirHigh
1	0.826	0.828	0.734	0.125	0.923	1	1	0.977	1	0.00406	1	0.778	0.655	0.112	0.075	0.706	0.0242	0.242		p value	0.0621	ns
2	0.987	0.655	0.841	0.976	0.99	1	1	1	1	1	1	0.986	0.912	0.182	0.0505	0.573	0.0774	0.167			0.1701	ns
3	0.974	0.645	0.897	1	1	1	1	1	no sample	no sample	no sample	0.964	0.94	0.113	0.00976	0.424	0.04	0.0303			0.0031	**
4	0.925	0.8	0.778	1	0.948	0.951	1	0.983	no sample	no sample	no sample	1	1	0.0453	0.0235	0.389	0.0603	0.0972			0.1075	ns
Panel E - pVirLow populations of donors, recipients, and transconjugants detected in feces by selective plating, fecal transfer on day 2. Log CFU/g feces data shown																	Individual mice are shown in columns
Day	Donors								Recipients								Transconjugants
1	6	6	6	6	6	6	6	6	8.7343	8.89025	8.38577	9.05673	8.02228	6	6	7.09062	9.41099	9.57149	8.8263	8.21163	9.09866	8.76164	8.70238	8.71041
2	6	6	6	6	6	6	6	6	7.50602	8.78087	8.19735	7.24413	6.77211	6	6	6	9.37525	9.05963	8.92045	8.85691	8.74984	8.82951	9.16862	8.63111
3	6	6	6	6	6	6	6	6	7.3087	8.76695	7.9002	6	6	6	6	6	8.8769	9.02658	8.83806	8.69155	9.02892	8.21785	9.04896	8.41777
4	6	6	6	6	6	6	6	6	7.1622	8.09269	7.35083	6	7.62251	7.4296	6	7.50864	8.25328	8.69475	7.8949	8.65645	8.88258	8.71964	9.16757	9.26451
Panel F - pVirHigh populations of donors, recipients, and transconjugants detected in feces by selective plating, fecal transfer on day 10. Log CFU/g feces data shown																	Individual mice are shown in columns
Day	Donors										Recipients										Transconjugants
1	no sample	no sample	no sample	6	6	6	6	6	6	6	6	9.1512	6	8.36214	8.74473	9.11133	9.20805	8.69626	9.11782	9.12494	8.90672	6.76176	9.70844	8.9062	9.02348	8.21042	8.11697	9.07648	7.51215	8.63009
2	no sample	no sample	no sample	6	6	6	6	6	6	6	6	6	6	7.66379	8.20761	9.17799	9.30802	9.14943	9.26219	8.97623	9.53039	9.40507	9.54682	9.52112	9.22464	8.52573	8.03386	9.27721	8.1858	8.27726
3	no sample	no sample	no sample	6	6	6	6	6	6	6	no sample	no sample	no sample	7.3837	7.21586	9.09666	9.09832	8.85756	8.15749	8.53087	no sample	no sample	no sample	8.81506	8.41083	8.19964	7.09185	8.72494	6.77728	7.02572
4	no sample	no sample	no sample	6	6	6	6	6	3	4	no sample	no sample	no sample	6	6	7.93193	8.44742	7.85106	5.46514	6.51134	no sample	no sample	no sample	7.92554	8.48812	6.60849	6.82937	7.65477	4.27281	5.54353

## Sheet: Figure S5
	X axis of panels A-C	Y axis of panel A	Y axis of panel B	Y axis of panel C
Source of data	% TTSS-1 expressing clones in input	LCN2 on day 4 (log ng/g feces)	Shedding population (log CFU/g feces) on day 4	% TTSS-1 expressing clones on day 4
Evolved clones, pVir High	100	3.1562	8.60993	30
	100	3.7911	9.1533	81.4815
	100	2.37736	9.23268	19.3182
	100	3.05222	9.04442	78.4722
	100	2.86788	8.7711	98.6487
	100	3.10607	8.68825	100
	100	3.32199	9.68829	40.5405
	0	0.30103	6.9537	0.689655
	0	0.684072	8.30258	5.88235
	0	1.01209	8.40616	3.57143
	0	0.30103	8.20412	2.04082
	0	1.59902	8.30345	2.32558
	0	0.30103	7.04697	5.88235
	0	0.78074	8.98476	0.729927
Fecal transmission on day 2, pVirHigh	99.3056	3.55205	9.00321	53.719
	100	3.01816	8.91589	8.87097
	98.8636	3.4646	8.80401	3.84615
	99.3243	3.4704	9.25777	56.8182
	99.5763	2.65027	9.13934	88
	99.2424	2.99316	9.26129	17.1717
	97.2973	3.32654	8.44869	100
	98.2759	3.60229	8.49453	91.6667
Fecal transmission on day 10, pVirHigh	82.8571	1.39625	7.92554	4.54545
	33.3333	1.56935	8.48812	3.125
	3.0303	1.47237	7.95208	1.44928
	3.7037	0.322279	8.45776	42.5
	5.88235	0.30103	8.06494	0.367647
	75	0.30103	5.49217	14.2857
	50	0.577564	6.55576	6.66667
Evolved clones, pVir Low	100	3.69372	9.01696	96.0784
	100	3.74189	8.82185	99.3151
	100	3.22213	9.01579	82.8125
	100	3.19008	9.11024	93.9394
	100	3.05709	9.1562	100
	100	2.88076	8.6684	100
	100	2.95289	9	62.5
	0	0.817028	8.12843	4.16667
	0	0.30103	6.782	0.401606
	0	0.832859	8.5645	1.23457
	0	0.986654	8.4859	1.96078
	0	1.02513	9.03959	0.990099
	0	0.747262	8.90092	1.63934
Fecal transmission on day 2, pVirLow	100	3.25553	9.76667	73.2456
	98.4615	3.05332	9.51092	31.875
	100	2.55614	9.13337	0.961538
	100	3.60074	8.75876	91.0891
	99	3.91092	8.88295	78.9474
	100	3.76289	8.23657	34.8837
	100	3.09665	8.71176	82
	100	3.1256	8.8195	98.6842
Fecal transmission on day 10, pVirLow	77.5862	3.18981	8.28714	4.34783
	85.8696	3.26299	8.79166	8.18182
	77.0115	2.81757	8.00404	38.8889
	85.7143	2.92079	8.65645	16.6667
	100	3.68591	8.90581	56.1798
	88.4615	3.19921	8.74136	64.8649
	100	3.01141	9.16757	68.8312
	100	3.27899	9.27207	92.0732
		R2 = 0.8052	R2 = 0.2150	R2 = 0.4725
		p<0.0001 significantly non-zero slope (F-test)	p=0.0002 significantly non-zero slope (F-test)	p<0.0001 significantly non-zero slope (F-test)

## Sheet: Figure S6
Panel A - mobile pVir populations of donors, recipients, and transconjugants detected in feces by selective plating. Log CFU/g feces data shown															Individual mice are shown in columns
Day	Donors								Recipients								Transconjugants
1	7.68017	8.58832	7.87091	8.13142	8.2123	7.58503	8.53667	8.39709	7.5539	6.8269	8.21786	8.13142	8.71745	6	6	7.97112	6.01339	5.31725	5.75696	7.6543	8.45119	9.09018	8.82855	8.98536
2	8.63947	8.5657	7.53636	8.39292	8.2886	7.7026	9.06181	7.92651	7.58049	8.21317	6	6	7.3993	6	6	6	8.0954	6.38654	8.33799	7.45842	8.30239	7.62342	7.67264	8.26646
3	8.16314	9.44391	8.99915	8.20546	5	7.39568	8.51206	6.61866	8.06048	7.20586	6	6.48945	5	6.49259	7.10837	6.31763	8.64026	8.74993	8.61135	7.73	7.93176	8.30994	8.35552	8.19269
4	8.69511	6.52143	6.84315	7.20848	5	8.1401	7.92012	6.86666	8.57017	7.42452	7.01924	5	5	8.21068	5	5	8.36189	9.03198	8.6103	8.81054	7.34586	8.91825	8.69267	8.37854
7	no sample	no sample	no sample	7.26761	4	6.89963	6.67675	7.98401	no sample	no sample	no sample	5.74473	5.09241	6	7.15387	6	no sample	no sample	no sample	7.27193	6.32286	9.29408	7.67675	9.41538
10	no sample	no sample	no sample	5	2	8.44965	7.10548	6	no sample	no sample	no sample	3	3.09241	7.75945	6.50342	7.78831	no sample	no sample	no sample	5.89025	4.20635	7.96357	8.28875	9.25071
Panel B - non-mobile pVir populations of donors, recipients, and transconjugants detected in feces by selective plating. Log CFU/g feces data shown															Individual mice are shown in columns
Day	Donors								Recipients								Transconjugants
1	8.21579	8.12494	8.09512	8.54319	8.69207	8.82764	8.88328	8.81628	7.99568	8.0568	8.42398	8.07302	7.75421	8.33348	8.8041	8.89237	2	2	2	2	2	2	2	2
2	9.00783	7.6218	8.31876	8.02119	7.75696	7.94088	7.91364	7.69742	9.00976	8.68875	8.4327	7.87506	7.8617	7.88289	8.09928	8.32944	2	2	2	2	2	2	2	2
3	7.56168	7.61306	7.92032	7.24138	7.49797	7.70457	8.09691	8.00404	9.17474	9.11366	8.96607	7.76426	7.78986	8.11351	8.23609	8.11674	2	2	2	2	2	2	2	2
4	6.07609	6.94065	7.43573	5.266	7.29916	3.23062	6.9581	7.25242	8.87444	9.15246	8.86938	7.47012	8.29916	7.59611	8.7835	8.79975	2	2	2	2	2	2	2	2
7	no sample	no sample	no sample	3.81107	3.74172	2	4.11661	3.78416	no sample	no sample	no sample	6.81107	5.91781	7.91632	8.27653	8.21553	no sample	no sample	no sample	2	2	2	2	2
10	no sample	no sample	no sample	2	3.43771	2	4.64026	2.85387	no sample	no sample	no sample	4.05704	5.09092	5.85523	4.94129	5.35356	no sample	no sample	no sample	2	2	2	2	2
